# Supplementary material for: Digital Technologies for Health Promotion and Disease Prevention in Older People: Scoping Review
Source: J Med Internet Res. 2023 Mar 23;25:e43542. doi: 10.2196/43542 (PMC10131689; doi:10.2196/43542)
Supplement: Multimedia Appendix 2 [file jmir_v25i1e43542_app2.xlsx]

## Sheet: Medline
Search line	Query	Results
1	("e-health" or ehealth or "electronic health" or "m-health" or mhealth or "mobile health" or "virtual health" or "digital health" or telemedicine or telehealth or telecare).ti,ab.	58230
2	exp telemedicine/	39230
3	((online or webbased or "web based" or virtual or digital or internet or mobile) adj2 intervention*).ti,ab.	7632
4	exp "internet-based intervention"/	860
5	(email* or e-mail* or "electronic mail*").ti,ab.	20773
6	("text messag*" or SMS or MMS).ti,ab.	16325
7	((cell or mobile) adj3 phone*).ti,ab.	12576
8	(smartphone* or "smart phone*" or iphone*).ti,ab.	18490
9	exp "cell phone"/	19711
10	app?.ti,ab.	43225
11	exp "mobile applications"/	9562
12	((fitness or activity or health or movement) adj2 track*).ti,ab.	4175
13	wearable*.ti,ab.	18187
14	("smart watch*" or smartwatch* or "apple watch*" or applewatch* or fitbit*).ti,ab.	1757
15	exp "fitness trackers"/	974
16	(gamification or exergam*).ti,ab.	1629
17	("play station" or playstation or xbox or "x box" or wii or "nintendo switch").ti,ab.	2728
18	((game or games or gaming) adj3 (online or computer? or video? or "virtual reality" or console? or remote or interactive* or serious)).ti,ab.	8198
19	((app? or game? or gaming) adj3 (tablet? or "electronic device?" or computer? or smartphone? or "smart phone?" or mobile? or phone?)).ti,ab.	10598
20	exp "video games"/	6569
21	("social media" or "social network?").ti,ab.	36430
22	("you tube" or youtube or facebook or instagram or snapchat or telegram or "whats app" or "what's app" or whatsapp or tiktok or "tik tok" or twitter or tweet*).ti,ab.	14411
23	exp "social media"/	12702
24	videoconferenc*.ti,ab.	2971
25	exp videoconferencing/	2593
26	or/1-25	253905
27	((older or elderly or senior or retired) adj3 (adult? or person? or people or individual? or population? or men or man or male? or women or woman or female?)).ti,ab.	293134
28	(retiree? or pensioner?).ti,ab.	2723
29	("oldest old" or "over 60?" or "over sixt*" or "old* age*" or elder? or eldest or senium).ti,ab.	126012
30	exp aged/	3373041
31	or/27-30	3519030
32	(health adj1 (promotion? or prevention* or program* or intervention*)).ti,ab,kw.	72162
33	exp "health promotion"/	82553
34	or/32-33	136127
35	and/26,31,34	1165
39	and/26,32,37	1419
40	and/27,32,36	941
41	and/27,32,37	1173
43	limit 39 to yr="2010-current"	1293
44	limit 40 to yr="2010-current"	878
45	limit 41 to yr="2010-current"	1097

## Sheet: PsycInfo
Search line	Query	Results
1	("e-health" or ehealth or "electronic health" or "m-health" or mhealth or "mobile health" or "virtual health" or "digital health" or telemedicine or telehealth or telecare).ti,ab.	9294
2	exp "electronic health services"/	13862
3	((online or webbased or "web based" or virtual or digital or internet or mobile) adj2 intervention*).ti,ab.	4100
4	exp "digital interventions"/	805
5	(email* or e-mail* or "electronic mail*").ti,ab.	10688
6	("text messag*" or SMS or MMS).ti,ab.	4420
7	((cell or mobile) adj3 phone*).ti,ab.	5595
8	(smartphone* or "smart phone*" or iphone*).ti,ab.	6132
9	exp "mobile phones"/	6520
10	app?.ti,ab.	9484
11	exp "mobile applications"/	1627
12	((fitness or activity or health or movement) adj2 track*).ti,ab.	1095
13	wearable*.ti,ab.	1623
14	("smart watch*" or smartwatch* or "apple watch*" or applewatch* or fitbit*).ti,ab.	400
15	exp "wearable devices"/	459
16	(gamification or exergam*).ti,ab.	1123
17	("play station" or playstation or xbox or "x box" or wii or "nintendo switch").ti,ab.	546
18	((game or games or gaming) adj3 (online or computer? or video? or "virtual reality" or console? or remote or interactive* or serious)).ti,ab.	11288
19	((app? or game? or gaming) adj3 (tablet? or "electronic device?" or computer? or smartphone? or "smart phone?" or mobile? or phone?)).ti,ab.	5816
20	exp "computer games"/	8457
21	exp "digital gaming"/	2393
22	("social media" or "social network?").ti,ab.	37374
23	("you tube" or youtube or facebook or instagram or snapchat or telegram or "whats app" or "what's app" or whatsapp or tiktok or "tik tok" or twitter or tweet*).ti,ab.	10771
24	exp "social media"/	18530
25	videoconferenc*.ti,ab.	1697
26	exp videoconferencing/	721
27	or/1-26	110913
28	((older or elderly or senior or retired) adj3 (adult? or person? or people or individual? or population? or men or man or male? or women or woman or female?)).ti,ab.	112208
29	(retiree? or pensioner?).ti,ab.	1528
30	("oldest old" or "over 60?" or "over sixt*" or "old* age*" or elder? or eldest or senium).ti,ab.	39789
31	exp "older adulthood"/	9236
32	or/28-31	141374
33	(health adj1 (promotion? or prevention* or program* or intervention*)).mp.	62760
34	exp "health promotion"/	26844
35	or/33-34	62760
36	and/27,32,35	243

## Sheet: CINAHL
Search line	Query	Results
1	TI("e-health" or ehealth or "electronic health" or "m-health" or mhealth or "mobile health" or "virtual health" or "digital health" or telemedicine or telehealth or telecare) OR AB("e-health" or ehealth or "electronic health" or "m-health" or mhealth or "mobile health" or "virtual health" or "digital health" or telemedicine or telehealth or telecare)	36987
2	(MH telehealth+)	30943
3	TI(((online or webbased or "web based" or virtual or digital or internet or mobile) N2 intervention*)) OR AB(((online or webbased or "web based" or virtual or digital or internet or mobile) N2 intervention*))	5589
4	(MH "internet-based intervention+")	344
5	TI(email* or e-mail* or "electronic mail*") OR AB(email* or e-mail* or "electronic mail*")	12636
6	TI("text messag*" or SMS or MMS) OR AB("text messag*" or SMS or MMS)	5138
7	TI((cell or mobile) N3 phone*) OR AB((cell or mobile) N3 phone*)	5651
8	TI(smartphone* or "smart phone*" or iphone*) OR AB(smartphone* or "smart phone*" or iphone*)	8930
9	(MH "cellular phone+")	9017
10	(TI app# OR AB app#)	12552
11	(MH "mobile applications+")	10263
12	TI((fitness or activity or health or movement) N2 track*) OR AB ((fitness or activity or health or movement) N2 track*)	2505
13	(TI wearable* OR AB wearable*)	3804
14	TI("smart watch*" or smartwatch* or "apple watch*" or applewatch* or fitbit*) OR AB("smart watch*" or smartwatch* or "apple watch*" or applewatch* or fitbit*)	866
15	(MH "fitness trackers+")	277
16	TI(gamification or exergam*) OR AB(gamification or exergam*))	890
17	TI("play station" or playstation or xbox or "x box" or wii or "nintendo switch") OR AB("play station" or playstation or xbox or "x box" or wii or "nintendo switch")	1006
18	TI((game or games or gaming) N3 (online or computer# or video# or "virtual reality" or console# or remote or interactive* or serious)) OR AB((game or games or gaming) N3 (online or computer# or video# or "virtual reality" or console# or remote or interactive* or serious))	4830
19	TI((app# or game# or gaming) N3 (tablet# or "electronic device#" or computer# or smartphone# or "smart phone#" or mobile# or phone#)) OR AB((app# or game# or gaming) N3 (tablet# or "electronic device#" or computer# or smartphone# or "smart phone#" or mobile# or phone#))	5853
20	(MH "video games+")	5433
21	TI("social media" or "social network#") OR AB("social media" or "social network#")	24103
22	TI("you tube" or youtube or facebook or instagram or snapchat or telegram or "whats app" or "what's app" or whatsapp or tiktok or "tik tok" or twitter or tweet*) OR AB("you tube" or youtube or facebook or instagram or snapchat or telegram or "whats app" or "what's app" or whatsapp or tiktok or "tik tok" or twitter or tweet*)	11726
23	(MH "social media+")	19382
24	(TI videoconferenc* OR AB videoconferenc*)	1667
25	(MH videoconferencing+)	4760
26	S1 OR S2 OR S3 OR S4 OR S5 OR S6 OR S7 OR S8 OR S9 OR S10 OR S11 OR S12 OR S13 OR S14 OR S15 OR S16 OR S17 OR S18 OR S19 OR S20 OR S21 OR S22 OR S23 OR S24 OR S25	151581
27	TI((older or elderly or senior or retired) N3 (adult# or person# or people or individual# or population# or men or man or male# or women or woman or female#)) OR AB((older or elderly or senior or retired) N3 (adult# or person# or people or individual# or population# or men or man or male# or women or woman or female#))	166838
28	TI(retiree# or pensioner#) OR AB(retiree# or pensioner#)	1174
29	TI("oldest old" or "over 60#" or "over sixt*" or "old* age*" or elder# or eldest or senium) OR AB("oldest old" or "over 60#" or "over sixt*" or "old* age*" or elder# or eldest or senium)	45300
30	(MH aged+)	904905
31	S27 OR S28 OR S29 OR S30	969144
32	TI(health N1 (promotion# or prevention* or program* or intervention*)) OR AB(health N1 (promotion# or prevention* or program* or intervention*)) OR SU(health N1 (promotion# or prevention* or program* or intervention*))	182621
33	(MH "health promotion+")	76513
34	S32 OR S33	186295
35	S26 AND S31 AND S34	1049

## Sheet: Scopus
Search line	Query	Results
1	TITLE-ABS((e-health OR ehealth OR "electronic health" OR m-health OR mhealth OR "mobile health" OR "virtual health" OR "digital health" OR telemedicine OR telehealth OR telecare))	83672
2	TITLE-ABS((online OR webbased OR "web based" OR virtual OR digital OR internet OR mobile) W/2 intervention*)	12524
3	TITLE-ABS(email* OR e-mail* OR "electronic mail*")	64746
4	TITLE-ABS("text messag*" OR SMS OR MMS)	1562908
5	TITLE-ABS((cell OR mobile) W/3 phone*)	66197
6	TITLE-ABS(smartphone* OR "smart phone*" OR iphone*)	86955
7	TITLE-ABS(app?)	74172
8	TITLE-ABS((fitness OR activity OR health OR movement) W/2 track*)	19295
9	TITLE-ABS(wearable*)	67852
10	TITLE-ABS("smart watch*" OR smartwatch* OR "apple watch*" OR applewatch* OR fitbit*)	5121
11	TITLE-ABS(gamification OR exergam*)	10027
12	TITLE-ABS("play station" OR playstation OR xbox OR "x box" OR wii OR "nintendo switch")	5250
13	TITLE-ABS((game OR games OR gaming) W/3 (online OR computer? OR video? OR "virtual reality" OR console? OR remote OR interactive* OR serious))	26673
14	TITLE-ABS((app? OR game? OR gaming) W/3 (tablet? OR "electronic device?" OR "computer? or smartphone?" OR "smart phone?" OR mobile? OR phone?))	863
15	TITLE-ABS("social media" OR "social network?")	159948
16	TITLE-ABS("you tube" OR youtube OR facebook OR instagram OR snapchat OR telegram OR "whats app" OR "what's app" OR whatsapp OR tiktok OR "tik tok" OR twitter OR tweet*)	86437
17	TITLE-ABS(videoconferenc*)	6953
18	#1 OR #2 OR #3 OR #4 OR #5 OR #6 OR #7 OR #8 OR #9 OR #10 OR #11 OR #12 OR #13 OR #14 OR #15 OR #16 OR #17	2218984
19	TITLE-ABS(((older OR elderly OR senior OR retired) W/3 (adult? OR person? OR people OR individual? OR population? OR men OR man OR male? OR women OR woman OR female?)))	758904
20	TITLE-ABS(retiree? OR pensioner?)	5698
21	TITLE-ABS("oldest old" OR "over 60*" OR "over sixt?" OR "old* age*" OR elder? OR eldest OR senium)	175511
22	#19 OR #20 OR #21	903975
23	TITLE-ABS-KEY((health W/1 (promotion? OR prevention* OR program* OR intervention*)))	227332
24	#18 AND #22 AND #23	501
	AND

## Sheet: subject terms
MeSH	PsycInfo subject headings	CINAHL subject headings
telemedicine	electronic health services	telehealth
internet-based intervention	digital interventions	internet-based intervention
cell phone	mobile phones	cellular phone
mobile applications	mobile applications	mobile applications
fitness trackers	wearable devices	fitness trackers
video games	computer games digital gaming	video games
social media	social media	social media
videoconferencing	videoconferencing	videoconferencing
aged	older adulthood	aged
health promotion	health promotion	health promotion

## Sheet: duplicates
Database	Original search, number of hits	Deduplicated search, number of hits
Medline	1165
PsycInfo	243
CINAHL	1049
Scopus	501
	2958	2201
		757	discards using Deduplicator software
		51	discards using manual check of all references
		2150
