# Supplementary material for: Digital Technologies for Health Promotion and Disease Prevention in Older People: Scoping Review
Source: J Med Internet Res. 2023 Mar 23;25:e43542. doi: 10.2196/43542 (PMC10131689; doi:10.2196/43542)
Supplement: Multimedia Appendix 3 [file jmir_v25i1e43542_app3.xlsx]

## Sheet: Tabelle1
1_First_author	Study_name	2_Publication_year	3_Corresponding_author_region	4_Title	5_Funding_reported	6_Study_type	7_REVIEW _design	8_REVIEW_publication_date	9_REVIEW_n_primary_studies	10_REVIEW_n_published_primary_studies	11_REVIEW_n_unique_published_primary_studies	12_REVIEW_n_published_primary_studies_not_in_our_search	13_Primary_study_design	14_Primary_study_data_type	15_Study_aim_abstract	16_Study_focus	17_Sample_size	18a_Age_cutoff	18b_Age_range	19a_Gender	19b_Female_%	20a_Health_status	20b_Diagnosis	21_Country_of_data_collection	22_Work_status	23_SES	24_Education_level	25_Digital_competence	26_Digital_technology_type	27_Digital_technology_device	28_Digital_technology_use	29_Health _target_category	30_Health _target_parameter	31_Health_purpose	32_Setting_non-clinical	33_Use_duration_months	34_Attrition_%	35_Use_benefits_opportunities vs. active control (other intervention) or inactive control (no intervention) ↑ improvement ↔ same effects ↓ worsening	36_Use_challenges	37_Conclusion_(abstract)	38_Future_research_ideas_topics_to_be_studied
Larsen		2013	Europe	The Physical Effect of Exergames in Healthy Elderly—A Systematic Review	yes	review	systematic	2013_07_31	7	7	2	7	RCT	quantitative	to determine the effectiveness of exergames on validated quantitative physical outcomes in healthy elderly individuals	effectiveness	311	60	73-86 mean	any	37-78	healthy	NA	Canada, France, USA, Switzerland	NR	NR	NR	NR	virtual reality	gaming console	exergaming	mobility	balance, gait, muscle strength	feedback, engagement	any (healthy, not in rehabilitation, not in any clinical context)	<5	0-40	physical outcomes ↑ vs. baseline; ↔ vs. active control; potential cognitive benefits	games tailored towards older people	This review demonstrates how exergames have a potential to improve physical health in the elderly. However, there is a need for additional and better-designed studies that assess the effectiveness and long-term adherence of exergames designed specifically for the elderly	Longer and better-designed RCTs; compare exergames with the best available alternative; better report detailed description of the game, intervention, trial characteristics and analytical approach; assess relevant physical and cognitive outcomes and compliance. More focus on the needs of the user (content, interface design, game demands).
Donath		2016	Europe	Effects of Virtual Reality Training (Exergaming) Compared to Alternative Exercise Training and Passive Control on Standing Balance and Functional Mobility in Healthy Community-Dwelling Seniors: A Meta-Analytical Review	yes	review	systematic	2016_02_15	18	18	9	18	RCT, non-RCT	quantitative	to examine and classify the effects of virtual reality training (VRT) on fall-risk relevant balance performance and functional mobility compared to alternative training (AT) and an inactive control condition (CON) in healthy seniors	effectiveness	619	60	76±5	NR	NR	healthy	NA	NR	NR	NR	NR	NR	virtual reality	gaming console	exergaming	mobility	balance, functional mobility	feedback, engagement	any (healthy, community-dwelling, not hospitalized, not institutionalized)	<5	NR	physical outcomes ↑ vs. inactive control; ↔ vs. active control	outcomes in older people depend on specific exercise types offered by exergaming; exergaming can provide comlementary training approach for the elderly	Although slightly less effective than alternative exercise training (AT), Virtual Reality Training (VRT/Exergaming)-based balance training is an acceptable method for improving balance performance as well as functional mobility outcomes in healthy community dwellers. VRT might serve as an attractive complementary training approach for the elderly. However, more high-quality research is needed in …	feasibility, safety, compliance, effectivness (predictors of falls), motivation, adherence and fall-outcomes in home settings
Muellmann		2018	Europe	Effectiveness of eHealth interventions for the promotion of physical activity in older adults: A systematic review	yes	review	systematic	2017_12_28	16	16	5	6	RCT, non-RCT	quantitative	to compare the effectiveness of eHealth interventions promoting PA in older adults aged 55 years and above with either no intervention or a non-eHealth intervention	effectiveness	4836	55	58-71 mean	any	42-75	NR	NR	USA, Belgium, Netherlands, Malaysia, Spain	NR	NR	NR	NR	eHEALTH	computer, mobile phone	website, text-message	mobility	PA	feedback, engagement, monitoring, reminders, recommendations	any (general population, no severe chronic conditions)	1-12	0-41	PA ↑ vs. inactive control; ↔ vs. active control	experience with internet and device use (higher in younger older adults)	Participation in eHealth interventions to promote PA led to increased levels of PA in adults aged 55 years and above when compared to no intervention control groups, at least in the short term.	long-term effects; added benefit vs. non-digital interventions
Song		2018	Asia	Feasibility and Effectiveness of Mobile Phones in Physical Activity Promotion for Adults 50 Years and Older. A Systematic Review	yes	review	systematic	2018_07_01	8	8	4	4	RCT, non-RCT	quantitative, qualitative	to determine the feasibility and effectiveness of mobile phones for promoting physical activity among adults 50 years and older	effectiveness, feasibility	NR	50	NR	any	NR	any	Parkinson, diabetes	Canada, China, South Korea , Malaysia, USA	NR	NR	NR	NR	mobile technology	mobile phone, smartphone	text-message, app	mobility	PA	engagement, monitoring, reminders, recommendations	community	<6	NR	PA ↑ vs. inactive control; ↔ vs. active control; acceptability: useful (reminders, instant feedback), interesting, motivational	experience with device use; apps tailored towards older people	Mobile phone interventions were effective in promoting physical activity among older adults, and well accepted despite certain barriers.	long-term effects; studies from developing countried; perceptions, attitudes, preferences
Yerrakalva		2019	Europe	Effects of Mobile Health App Interventions on Sedentary Time, Physical Activity, and Fitness in Older Adults: Systematic Review and Meta-Analysis	yes	review	systematic	2019_11_28	6	6	2	4	RCT, non-RCT	quantitative	to quantify the effect of mHealth app interventions on sedentary time, PA, and fitness in older adults	effectiveness	486	55	68±6	any	67	any	NR	USA, Canada, Switzerland	NR	NR	NR	NR	mHealth	smartphone, tablet, wearable	app	mobility	PA	feedback, monitoring, reminders, recommendations, goal setting, social support, rewards	any (community-dwelling)	2-6	NR	PA trend ↑ vs. any inactive or active control	human support (face-to-face education sessions, telephone counseling) may be required to improve effectivness of apps	mHealth app interventions have the potential to promote changes in sedentary time and PA over the short term, but the results did not achieve statistical significance, possibly because studies were underpowered by small participant numbers.	larger trials with longer follow-up to clarify if apps deliver sustained clinically important effects
Pacheco		2020	South America	Effectiveness of exergames for improving mobility and balance in older adults: a systematic review and meta-analysis	yes	review	systematic	2020_07_19	12	12	7	9	RCT	quantitative	to summarize the effects of exergames on mobility and balance in older adults.	effectiveness	1520	60	76±6	any	61	any (excluding neurological disorders)	NR	NR	NR	NR	NR	NR	virtual reality	gaming console	exergaming	mobility, cognition, other	balance, enjoyment, quality of life, adherence, safety	feedback, engagement, motivation	any (community-dwelling, long-term care facilities excluded)	1-4	0-20	mobility and balance, mental and social outcomes trend ↑ vs. inactive control; quality of life ↔ vs. inactive control	Adherence depends on motivation, personal, health, and system-related issues; intrinsic motivation, enjoyment, safety rarely investigated but high in one study	Exergames improved balance and mobility in older adults without neurological disorders and motivate patients to keep performing balance exercises. High quality studies with standardized assessment protocols are necessary to improve the strength of the evidence.	ideal dosage (session duration, frequency and program duration), effect on quality of life
Stara		2020	Europe	Digital Health Coaching Programs Among Older Employees in Transition to Retirement: Systematic Literature Review	yes	review	systematic	2020_09_24	2	2	1	1	RCT	quantitative	To explore studies on digital health coaching programs for older workers that followed a user-centered design approach and evaluated their effectiveness in providing older adults with guidance for adopting a healthy lifestyle and being active in the community	effectiveness	646	50	50-68	any	NR	any	NR	USA	employed	high	high	high	other (Digital Health Coaching)	computer	website, text-message, other (video-message, CD-ROM program)	mobility, nutrition, cognition	PA, diet, stress, tobacco	recommendations, education	work	3	NR	PA, diet outcomes ↑ vs. control	programs effective if designed, developed, and evaluated through a user-centered approach; effectivness depends on positive user experience (acceptability, usability, learnability, utility) of programs that is seldom investigated (could be investigated with qualitative methods); digital technologies should be used for psychological and social aspects of healthy aging	Further digital health coaching programs aimed at supporting healthy and active living for older workers and retirees are necessary. The user-centered design approach is recommended in order to fully address the users’ health needs and the technological requirements throughout development. Moreover, the healthy aging perspective allows inclusion of physical, social, and psychological factors infl…	user-centered approach; 3-arm RCTs (human coaching vs. digital coaching vs. control) or head-to-head comparisons (web-based vs. virtual coaching)
Nunez de Arenas-Arroyo		2021	Europe	Effect of eHealth to increase physical activity in healthy adults over 55 years: A systematic review and meta-analysis	yes	review	systematic	2020_12_06	19	19	8	12	RCT	quantitative	to estimate the effect of eHealth interventions on increasing physical activity (PA) in healthy adults over 55 years	effectiveness	4937	50	58-74 mean	any	24-100	any	NR	Canada, US, New Zealand, Netherlands, Belgium	NR	NR	NR	NR	eHealth	mobile phone, smartphone, wearable	website, text-message, app, other (virtual agents)	mobility	PA	monitoring, reminders	any (no severe chronic conditions)	1-12	<20	PA ↑ vs. any control	age-related skills to use of new (digital) technologies; high complexity and cost; successful digital interventions need to be developed around goal setting theory and include educational content, human support, reminders, feedback	eHealth interventions are effective in increasing PA levels among adults over 55 years, resulting in increased steps/day, MVPA min/day, PA min/week and MVPA min/week.	most effective types of eHealth; effectivness of eHealth vs. traditional interventions
Bickmore		2005	North America	‘It's just like you talk to a friend’ relational agents for older adults.	yes	primary study	NA	NA	NA	NA	NA	NA	RCT	mixed	In this article we discuss the design of a relational agent for older adults that plays the role of an exercise advisor, and report on the results of a longitudinal study involving 21 adults aged 62 to 84, half of whom interacted with the agent daily for two months in their homes and half who served as a standard-of-care control	effectiveness	21	63	74, 63-85	any	86	any	overweight or obese	USA	NR	ethnic minority groups	low	low (29% computer use on a regular basis)	virtual reality	computer	relational agents (virtual assistants)	mobility, mental health	PA, well-being, loneliness	feedback, engagement, monitoring, recommendations, education, goal-setting, social support, motivation	home	2	24	↑ PA, ↔ cognition vs. control (printed material); high usability, acceptability	usability and acceptability high although technical problems reported (data entry, operating the touch screen), more realistic designs needed (less repetition, more possibilities for free expression), ethical issues (deception should be avioided by explaining that the agent is not a real person)	The results indicate that Relational Agent interfaces may be an effective form of human-computer interface for older adults with low computer literacy, especially for health education and behavior change applications.	usability of the system in care settings
Hageman		2005	North America	Tailored versus standard Internet-delivered interventions to promote physical activity in older women.	yes	primary study	NA	NA	NA	NA	NA	NA	RCT	quantitative	examined the feasibility and effectiveness of using the Internet to deliver behavior change inteventions for promoting physical activity in women ages 50-69 years	effectiveness, feasibility	31	50	56±5, 50-69	female	100	healthy	none	USA	employed	high	high	NR	internet	computer	email	mobility	PA	recommendations, education, goal setting, motivation	home	2	3	PA ↔ tailored vs. standard newsletter	Human support helpful (retrieving the first newsletter); tailored advice helpful; digital divide (online interventions available for wealthier, highly educated)	Internet-delivered newsletters appeared feasible and promising for favorably influencing perceptions about barriers to physical activity in these women. Selfreported physical activity did not increase although selected biomarkers did improve. Whether tailored or standard messaging was more effective was inconclusive.	long-term effects
Yardley		2007	Europe	Internet provision of tailored advice on falls prevention activities for older people: a randomized controlled evaluation	yes	primary study	NA	NA	NA	NA	NA	NA	RCT	quantitative	to evaluate an interactive web-based program that tailored advice about undertaking strength and balance training (SBT) activities	evaluation	280	65	77±8, 65-97	any	66	any	NR	UK	NR	NR	NR	internet users	internet	NR	website (with or without tailored advice)	mobility	balance, falls prevention	recommendations, education	internet	no use (intention)	NA	↑ Intention to carry out exercises tailored vs. non-tailored website	tailored advice helpful; knowledge of internet	This study provides an initial indication that an interactive website might offer a cost-effective way to provide personalized advice to some older people.	if intentions also cause behaviour change, if online advice should be supplemented by other forms of support
Pullen		2008	North America	Feasibility of Internet-delivered weight loss interventions among rural women ages 50-69	yes	primary study	NA	NA	NA	NA	NA	NA	RCT	quantitative	examined the feasibility and efficacy of web-based interventions for promoting weight loss among rural overweight and obese women ages 50-69 over a 3-month period	effectiveness, feasibility	21	50	56±5, 50-69	female	100	any	overweight or obese	USA	employed	high	high	computer abilities, internet users	internet	computer	website (with or without peer-support)	mobility, nutrition	PA, diet, weight	engagement, education, goal setting, social support	community	3	24	↑ weight loss website+peer vs. website only, internet delivery feasible	peer-support important to access intervention, some initial technical support required, multimodal engagement with the intervention important (website logs and e-newsletter)	Internet delivered interventions appeared feasible for these rural women with weight loss and improvement in selected eating and activity measures after 3 months.	study with diverse samples, effectiveness of peer-support vs. email counseling
Tse		2008	Asia	E-health for older people: the use of technology in health promotion	yes	primary study	NA	NA	NA	NA	NA	NA	non-RCT	mixed	study describes the development, implementation, and evaluation of an e-health program for older persons	effectiveness	30	65	72, 65-80	any	70	any	NR	China	NR	low (some on social security assistance)	low	low (83% no computer at home)	internet	computer	website	mobility	PA	education	community	1	NR	↑ computer operating skillls, health-related knowledge, frequency of performing exercise vs. baseline	computer language difficult, limited finacial resources (no personal computers), lack of computer support, poor eye-hand coordination, back pain when sitting	In conclusion, the collaboration of community partners in sponsoring a technology-based e-health program would be an effective way to provide health education to older people.	continual and regular provision of ehealth programs for older people
Nahm	BoneHealth	2009		Use of discussion boards in a theory-based health web site for older adults		primary study 2. article	NA	NA	NA	NA	NA	NA		qualitative	The purpose of this study was to explore the impact of the social cognitive theory-based structured hip fracture prevention Web site (TSW) on health behaviors through analysis of discussion board postings and to assess participants' experiences with the discussion board	feasibility																						↑ satisfaction and enjoyment (sharing health behavior and learning from others)	Online discussion boards require adequate computer skills, improve motivation to change behavior and improve learning about health	The themes developed from the postings showed that moderated discussion boards can be used effectively to change older adults' health behavior. Further research is needed to explore the long-term impact of using this component in online health behavior change interventions.	long-term effects on learning and behavior change
Nahm	BoneHealth	2010	North America	Effects of a Social Cognitive Theory Based Hip Fracture Prevention Website for Older Adults	yes	primary study	NA	NA	NA	NA	NA	NA	RCT	quantitative	to develop a Social Cognitive Theory (SCT)-based, Structured Hip Fracture Prevention Website (TSW) for older adults and conduct a preliminary evaluation of its effectiveness	effectiveness	245	55	69±8	any	78	any	NR	USA	NR	NR	high	computer abilities, internet users	internet	computer	website (with or without discussion board)	mobility, other	PA (hip fracture prevention), knowledge	feedback, engagement, recommendations, education, goal setting, social networking	community	<1	9	↔ self-efficacy, knowledge, ↑ satisfaction, exercise website+discussion vs. website only	effectivness of online intervention (learning modules) depends on health competence, links to other health websites could provide additional learning benefits, websites developed specifically for older adults, help desk needed if new modes of online communiation (discussion boards) used, internet use should be encouraged to disseminate health information to older adults	Despite several limitations, the findings showed some preliminary effectiveness of web-based health interventions for older adults and the use of a TSW as a sustainable web structure for online health behavior change interventions.	long-term effects of websites with discussion
van den Mark		2009	Europe	Older members perform better in an internet-based behavioral weight loss program compared to younger members, flexibility and motivational elements needed to prevent high attrition	yes	primary study	NA	NA	NA	NA	NA	NA	non-RCT	quantitative	Our objective was to examine how members above the age of 65 years performed in an internet-based behavioral weight loss program, compared to younger members	effectiveness	141	65	65-83	any	72	any	overweight	Sweden	NR	high (membership-based program)	high	internet users	internet	computer	website	mobility, nutrition	PA, weight	engagement, monitoring, goal setting, motivation	community	6	NR	65 years or older: ↑ engagement with the program (high frequency of recordings of food intake and current weight), women ↑ weight loss, men ↑ engagement (logins) with the website vs. Younger than 65	Unclear how the older participants interacted with the website in this real-world program not designed as a scientific study	Older participants are performing equally well or even better in an internet-based behavioral weight loss program than younger participants. Internet-based programs could be a promising and attractive option for older adults requiring assistance in losing weight.	use of internet-based programs as cost-effective alternative for older adults to manage their weight at home
Kahlbaugh		2011	North America	Effects of Playing Wii on Well-Being in the Elderly: Physical Activity, Loneliness, and Mood	yes	primary study	NA	NA	NA	NA	NA	NA	RCT	quantitative	Effects of compensatory strategies offered by Wii technology on physical activity, loneliness, and mood are investigated	effectivness	28	NR	82±10	any	89	any	NR	USA	NR	NR	high	NR	virtual reality	gaming console	exergaming	mobility, mental health	PA, loneliness, mood	engagement, social support	community (senior residential community)	<3	4	↑ trends in less loneliness and improved mood in Wii vs. TV watching or control	social aspects of playing Wii with another person can improve loneliness more than watching TV with another person, complex relationship between loneliness, positive mood and PA; Wii provides opportunities to engage and psychologically benefit from previously enjoyed activities	This investigation points to the benefits of using Wii for well-being, particularly social connection and enjoyment.	develop programs that enhance shared positive emotional experiences to improve life satisfaction in senior residential communities
Ammann		2012	Australia	Can a Website-Delivered Computer-Tailored Physical Activity Intervention Be Acceptable, Usable, and Effective for Older People?	yes	primary study	NA	NA	NA	NA	NA	NA	non-RCT	quantitative	the purpose of this study was to evaluate a website-delivered computer-tailored physical activity intervention, with a specific focus on differences in tailored advice acceptability, website usability, and physical activity change between three age-groups	effectiveness, feasibility	235	60	60-89	any	53	any	overweight	Australia	not employed	NR	high	internet users	internet	computer	website, email	mobility	PA	engagement, reminders, recommendations, education	community	1	55	↑ PA, time spent on website vs. younger age groups; moderate acceptability, high usability of website	no contact with study participants is required to mimic the real life conditions of using internet independently; tailored advice is based on typically overestimated self-reported PA-levels and thus has low acceptability in any age group; websites are effective if they include little text and links, big buttons and fonts to be more user friendly for older people; acceptability of the website was …	website-delivered physical activity interventions can be suitable and effective for older aged adults.	effectiveness of real life interventions vs. control groups using with higher doses of exercise in other older adult groups (less motivated to participate in studies), objective measures of outcomes needed
David		2012	North America	A walking intervention for postmenopausal women using mobile phones and Interactive Voice Response.	yes	primary study	NA	NA	NA	NA	NA	NA	RCT	quantitative	a feasibility study of a 12-week walking intervention administered through an Interactive Voice Response (IVR) system and mobile phones	feasibility	71	NR	57±5	female	100	any	overweight or obese	USA	NR	high	high	NR	mobile technology	mobile phone	other (interactive voice response call)	mobility, nutrition	PA, weight, BMI	feedback, engagement, monitoring, reminders, recommendations, goal-setting, motivation	community	3	45	PA, weight loss, BMI reduction, psychometric measures (motivation, goal setting) ↑ walking program vs. baseline; ↔ human coach vs. no coach	digital intervention should not interfere with daily life (eg, work); high attrition if too complex (reliance on collecting and entering own data); continuous technical support needed; tailored intervention might evoke better psychological responses	The study suggests that mobile phones can be used to deliver an effective, low-cost walking intervention, irrespective of the addition of a human coach.	true control groups (no technical support), effectivness of other methods than phonecalls (text messaging and internet)
Irvine		2013	North America	Web-based Intervention to Promote Physical Activity by Sedentary Older Adults: Randomized Controlled Trial	yes	primary study	NA	NA	NA	NA	NA	NA	RCT	quantitative	This study evaluated the efficacy of a 12-week Internet intervention to help sedentary older adults over 55 years of age adopt and maintain an exercise regimen.	effectiveness	368	55	60±5	any	69	any	overweight	USA	employed	high	high	internet users	internet	computer	website, email	mobility	PA, balance, strength, BMI	engagement, reminders, recommendations, education, goal setting, motivation	internet	3	18	↑ physical outcomes vs. control (no online intervention) and baseline	self-tailoring effective (can be easily done digitally), educational content important for user satisfaction (easy language, easy content with examples in different modalities- videos and text), reminders important to improve compliance, effectivness depends on the dose (greater use leads to greater outcomes), potential for fraudent information in fully-digital interventions with rewards (young p…	These results suggest that an online PA program has the potential to positively impact the physical activity of sedentary older adult participants.	factors to maintain engagement with PA websites over time, validation of self-report data, effectivness of the program beyond younger older participants
Kim		2013	North America	Text Messaging to Motivate Walking in Older African Americans	yes	primary study	NA	NA	NA	NA	NA	NA	RCT	quantitative	To examine if a 6-week program of motivational text messaging increases physical activity (step count) among older African Americans in an urban setting	effectiveness	36	60	60-85	any	81	any	multiple, overweight	USA	NR	ethnic minority groups	NR	users of mobile phones with text messaging capability	mobile technology	mobile phone	text message	mobility	PA	engagement, reminders, motivation	community	<2	20	↑ step count, leisure time exercise vs. control (no text-message) and baseline	text-messaging can be effective also in low SES populations, health communication interventions need to be based on behavioral theory to be effective	Motivational text messaging three times a week for 6 weeks was effective in increasing step count and self-reported leisure time exercise behavior among older African Americans.	larger samples, specifıc demographic characteristics that might affect results, theory-based research needed, control groups with no intervention to reduce placebo
King		2013	North America	Employing virtual advisors in preventive care for underserved communities: results from the COMPASS study.	yes	primary study	NA	NA	NA	NA	NA	NA	RCT	quantitative	The efficacy of a culturally and linguistically adapted virtual advisor that provides tailored physical activity advice and support was tested in low-income older adults	effectiveness	40	55	68±8	any	72	any	multiple, overweight	USA	employed	ethnic minority groups	low	undecided about computer use	other (computer program)	computer	other (computer program with virtual advisor)	mobility	PA	feedback, engagement, monitoring, reminders, recommendations, education, goal-setting, motivation	community	4	2	↑ PA, motivation vs. inactive control and baseline	effectiness depends on cultural adaptation and language, use of simple technology that requires minimal digital literacy and health literacy, simple devices that can store and transfer data to a computer required for low SES people with low numeracy, interventions for older people may be effective even if they promote low intensity exercise	The results indicate that a virtual advisor delivering culturally and linguistically adapted physical activity advice led to meaningful 4-month increases in walking relative to control among underserved older adults. This interactive technology, which requires minimal language and computer literacy, may help reduce health disparities by ensuring that all groups benefit from e-health opportunities.	accelerometry to validate selfßreported data for precise outcome measures, effects of delivery setting (community centre vs. own home)
Kirk		2013	Europe	An exploratory study examining the appropriateness and potential benefit of the Nintendo Wii as a physical activity tool in adults aged >= 55 years.	yes	primary study	NA	NA	NA	NA	NA	NA	non-RCT	mixed	This study investigates the physical exertion of playing the NintendoWii® (Wii) and determines the appropriateness and potential benefit of it as a physical activity tool for older adults.	effectiveness, feasibility	20	55	61±6	any	70	any	NR	UK	NR	NR	NR	no experience with Nintendo Wii	virtual reality	gaming console	exergaming	mobility, cognition	PA, mood, cognitive functoning	feedback, engagement	community	1 session	0	↑ mood, ↔ cognitive function vs. baseline, enjoyable and fun activity	access to equipment (Wii), even single session of a digital intervention can have short-term benefits on mood, digital interventions can be feasible for home-bound people with poor physical health, some concerns about safety (eg, falling off the equipment), motivation to continue training, unclear outcomes for individuals although feasible for the age group, unclear if feasible for inactive, frai…	Findings from these data identify that some Wii activities were of an intensity required for health benefits; a single Wii activity session can result in positive mood changes and the Wii interface is generally acceptable and appropriate for this older age adult group.	long-term motivation to maintain training especially alone at home, RCTs to determine the effects of using the Wii vs. another activity (playing a computer game) as a repeated exposure on health and on programme adherence; heart rate intensity measured using indirect calorimetry; standerdazied sessions; including less active and less healthy participants
Kurti		2013	North America	Internet-based contingency management increases walking in sedentary adults	yes	primary study	NA	NA	NA	NA	NA	NA	non-RCT	quantitative	The present study employed an Internet-based intervention to increase walking in 12 sedentary adults over 50 years of age.	effectiveness	12	50	50-71	any	83	any	NR	USA	NR	NR	high	internet users	internet	computer	website, email	mobility	PA	feedback, engagement, monitoring, reminders, recommendations, education, goal setting, motivation, rewards	home	<2	14	↑ PA vs. baseline and control (no monetary reward)	additional rewards (monetary) might be required to improve effectivness and motivation to use digital tools for physical activity; location as a barrier to treatment (internet removes the need to travel to participate in intervention)	Across both studies, 11 of 12 participants increased their steps according to experimenter-arranged criteria. These results support the efficacy of an Internet-based intervention to increase walking in sedentary adults	to design effective interventions for maintaining high activity levels and promoting long-term effects
Peels, de Vries	ActivePlus	2013		Differences in the use and appreciation of a web-based or printed computer-tailored physical activity intervention for people aged over 50 years		primary study 2. article	NA	NA	NA	NA	NA	NA		mixed	This study provides insight into the use and appreciation of a tailored physical activity intervention for people aged over 50 years in different intervention conditions (i.e. printed versus web-based and basic versus environmental)	feasibility																						In-depth appreciation (e.g. reliability, perceived individualization) ↔ vs. control (print); use and appreciation of information ↓ vs. control (print)	different mechanims of information processing depending on intervention demands (eg, printed materials were used more frequently but internet version provided immediate feedback on goals); difficulty using computers; environmental components (eg, information on local cycling routes) were used more than a simple intervention (digital or print without additional environmental information)	Additional environmental information did not increase appreciation; however, environmental intervention components were more used compared with basic intervention components. Integration of environmental components can stimulate active use of the intervention. To in_x0002_crease the public impact and prevent dropout by participants of web-based physical activity interventions, design modification…	to find out how to best itegrate addditional information (eg, environmental information) in health interventions promoting physical activity
Peels, Bolman	ActivePlus	2013		Long-term efficacy of a printed or a Web-based tailored physical activity intervention among older adults		primary study 2. article	NA	NA	NA	NA	NA	NA		quantitative	This study provides insight into the long-term efficacy (i.e. 12 month results) of the Web-based or print-delivered tailored Active Plus intervention (with and without environmental approach) to promote physical activity (PA) among the over-fifties.	effectiveness																						PA at 12 month follow-up ↔ vs. control (waitlist), ↓ vs. control (print)	more planning required (computer needed), website updates and better appreication and usability of online materials required to maintain participant interest, effectivness depends on exercise intention and engagement with website; outcome measures need to be measured with validated methods instead of self-reports	In general, after 12 months the print-delivered interventions resulted in stronger effects than the Web-based interventions. The participants’ baseline intention was the only significant moderator of the intervention effect. All other assessed user characteristics did not significantly moderate the effect of the intervention, which might indicate that the intervention is sufficiently tailored to …	factors explaining and stimulating the maintenance of the Web-based version, validation of self-reported data with objective measurements
Peels	ActivePlus	2014	Europe	The differentiated effectiveness of a printed versus a Web-based tailored physical activity intervention among adults aged over 50	yes	primary study	NA	NA	NA	NA	NA	NA	RCT	quantitative	This study provides insight in the effectiveness of a print-delivered and a Web-based physical activity (PA) intervention (with or without additional environmental information on local PA possibilities) among people aged over 50.	effectiveness	2140	50	62-64 mean	any	44-55	any	overweight	Netherlands	not employed	NR	low	NR	internet	computer	website (with or without additional environmental information), email	mobility	PA	feedback, reminders, recommendations, education	community (6 neighborhoods)	4	42	PA ↔ vs. control (print) and ↑ vs. baseline, sufficient PA days ↓vs. control(print)	distraction due to hyperlinks, too much information (overload), low familiarity with the internet, effectivness of internet better in younger 50-64 than older 65+ participants, effectivness depends on outcome measures (eg, active days/week or minutes of physical activity per week) and participant characteristics (eg, younger participants may still work and thus have less physcially active days th…	Both printed and Web-based interventions can be effective in increasing PA in adults aged over 50.	cost-effectiveness of internet-based vs. printed interventions, long-term studies
Silveira	ActiveLifestyle	2013	Europe	Tablet-Based Strength-Balance Training to Motivate and Improve Adherence to Exercise in Independently Living Older People: A Phase II Preclinical Exploratory Trial	yes	primary study	NA	NA	NA	NA	NA	NA	non-RCT	quantitative	The objectives were to (1) investigate which IT-mediated motivation strategies increase adherence to physical exercise training plans in older people, (2) assess the impact of ActiveLifestyle on physical activity behavior change, and (3) demonstrate the effectiveness of the ActiveLifestyle training to improve gait speed	effectiveness, feasibility	44	65	75±6	any	64	any	multiple	Switzerland	NR	NR	high	computer users	mobile technology	tablet	app	mobility	PA	feedback, engagement, monitoring, reminders, recommendations, education, goal setting, social support, motivation	community	3	25	↑ PA, social motivation more effective vs. individual motivation to perform exercise; app assisted and motivated to autonomously perform exercise; high engagement with app	Metaphors to growing plants in a garden useful to motivate promoting and development of PA level; large buttons and fonts; using tablet+social group was more motivational vs. tablet or paper booklet alone; lower attrition in tablet+social group than individual exercises; intervention imporoved digital competence in participants (bough own tablets, started using the internet socially)	ActiveLifestyle assisted and motivated independently living and healthy older people to autonomously perform strength–balance exercises over 12 weeks and had low dropout rates. The social motivation strategies were more effective to stimulate the participants to comply with the training plan and remain on the intervention. The adoption of assistive technology devices for physical intervention ten…	long-term effectivness and maintenance
van het Reve	ActiveLifestyle	2014		Tablet-Based Strength-Balance Training to Motivate and Improve Adherence to Exercise in Independently Living Older People: Part 2 of a Phase II Preclinical Exploratory Trial		primary study 2. article	NA	NA	NA	NA	NA	NA		quantitative	The goal was to compare 3 different home-based training programs with respect to their effect on measures of gait quality and physical performance through planned comparisons between (1) tablet-based and brochure-based interventions, (2) individual and social motivation strategies, and (3) active and inactive participants.	effectiveness																						↑ PA in tablet vs. paper brochure groups	social support from coaches required, higher PA benefits in active vs. inactive participants; motivational aspects, an attractive design, automatized reminders, and the opportunity to give feedback about performed exercises to training supervisors seem to enhance adherence and compliance rates	A tablet-based strength-balance training program that allows monitoring and assisting autonomous-living older adults while training at home was more effective in improving gait and physical performance when compared to a brochure-based program. Social or individual motivation strategies were equally effective. The most prominent differences were observed between active and inactive participants. …	confounding of the results of interventions based on baseline PA level; objective measures of compliance
Wijsman	DirectLife	2013	Europe	Effects of a Web-Based Intervention on Physical Activity and Metabolism in Older Adults: Randomized Controlled Trial	yes	primary study	NA	NA	NA	NA	NA	NA	RCT	quantitative	To assess whether a Web-based intervention increases physical activity and improves metabolic health in inactive older adults	effectiveness	235	60	65, 60-70	any	41	any	multiple, overweight	Netherlands	NR	NR	high	internet users	internet	computer	website, email	mobility	PA	feedback, engagement, monitoring, recommendations, goal-setting, social support	home	3	9	PA, body composition ↑ vs. control (waitlist)	objective measurements (eg, accelerometer) required to assess outcomes, position of the tool can affect results (eg, better on the ankle vs. wrist), stimulating behavior change requires personalized feedback, providing accelerometers to controls also contributed to improved outcomes; reduction in face-to-face data collection can contribute to higher adherence to intervention; effectivness probabl…	This was the first study to show that in inactive older adults, a 3-month Web-based physical activity intervention was effective in increasing objectively measured daily physical activity and improving metabolic health. Such Web-based interventions provide novel opportunities for large scale prevention of metabolic deregulation in our rapidly aging population	long-term effectivness; contribution of other factors (eg, possible dietary changes) to improved physical activity outcomes
Broekhuizen	DirectLife	2016		An Internet-Based Physical Activity Intervention to Improve Quality of Life of Inactive Older Adults: A Randomized Controlled Trial		primary study 2. article	NA	NA	NA	NA	NA	NA		quantitative	To assess if an Internet-based intervention aimed to increase physical activity was effective in improving quality of life of inactive older adults.	effectiveness																mental health	QoL					overall health and quality of life ↑ vs. control (waitlist)	improved PA outcomes are associated with improved quality of life, especially emotional aspects in inactive adults (dose-response relationship); improved quality of life depends on social support and tailoring of intervention; self-report and accelerometer data (quality may report on the location of the sensor, eg on one side of the body or on wrist vs. ankle)	Our study shows that an Internet-based physical activity program was effective in improving quality of life in 60-70-year-olds after 3 months, particularly in participants that reached their individually targeted increase in daily physical activity.	mechnisms of the relationship between PA and quality of life in inactive older adults (inactivity associated with problems with daily functioning); clinical application of the intervention
McMahon		2014	North America	Design and evaluation of theory-informed technology to augment a wellness motivation intervention	yes	primary study	NA	NA	NA	NA	NA	NA	non-RCT	qualitative	The app content was evaluated for clarity, homogeneity, and validity of motivational messages; both the app and device were evaluated for acceptability and usability	feasibility	9	60	75, 60-81	any	44	any	NR	USA	NR	NR	NR	NR	mobile technology	iPod	app	mobility	PA	feedback, engagement, monitoring, reminders, goal setting, motivation	community	no use (intention)	0	high acceptability, good usability among participants who tried the app for 7 days (app learnable, satisfying, effective)	clarity of app content (eg, motivation content) needed, additional information needed on charging the device and activating the app, user-friendly images needed (eg, a garden), mobile device not always appropriate to wear, human support was needed to fix any technical problems, difficulties with tapping the monitor	Evaluation participants assessed the app as valid, usable, acceptable, and able to sense most reported free-living activities, and provided feedback for improving the app.	targeting diverse older adults sample, evaluating theoretical fidelity of technology, estimation of energy expenditure using objective methods
O'Brien	Rural Women	2014	North America	Perceptions of Older Rural Women Using Computerized Programs for Weight Management	yes	primary study	NA	NA	NA	NA	NA	NA	RCT	qualitative	To explore older rural women’s perceptions of an Internet assisted weight loss program	evaluation	36	55	69±8, 57-83	female	100	any	multiple, overweight or obese	USA	NR	low	low	internet users	internet	computer	website, discussion board	nutrition	diet, weight management	feedback, engagement, monitoring, reminders, recommendations, education, goal setting, social support, motivation	community	3	12	↑ awareness of diet monitoring, social support via discussion board	website content incomplete (not tailored towards individual eating habits), environmental factors (eg, restaurants) not in the area	Weight loss is a sensitive subject matter for rural obese older women. Evidence from this study suggests that rural women lack social support for weight loss. Nurses may assist women living in rural areaswith weight loss through the use of the Internet weight loss social support program in which older obese women can access in the privacy of their own homes	application of internet programs for self-management of weight control to promote healthly living
O'Brien	Rural Women	2016		An Internet-Assisted Weight Loss Intervention for Older Overweight and Obese Rural Women: A feasibility study.		primary study 2. article	NA	NA	NA	NA	NA	NA		quantitative	This study explored the feasibility of a 12-week weight loss intervention using Internet technology for older rural Appalachian women	feasibility																						weight loss, healthy diet ↑ vs. baseline or ↔ vs. control (email intervention)	computer training required beforehand, easy access to the internet can help to track dietary behavior in real time, internet and emails were equally effective (tailoring of delivery may further improve effectiveness)	Internet weight loss programs appear feasible for older rural women. Internet-delivered weight loss interventions that provide a way to record daily calories, physical activity, and weight may provide a technology platform leading to increased self-efficacy for weight loss.	assess the interaction between computer skills and intervention effectivness, if the learned computer skills are retained by older adults in the long-term
Proyer		2014	Europe	Positive psychology interventions in people aged 50–79 years: long-term effects of placebo-controlled online interventions on well-being and depression	yes	primary study	NA	NA	NA	NA	NA	NA	RCT	quantitative	We tested the impact of four self-administered positive psychology interventions in an online setting on happiness and depressive symptoms in comparison with a placebo control exercise (i.e., early memories).	effectiveness	163	50	56±5, 50-79	female	100	any	NR	Switzerland	employed	NR	high	NR	internet	computer	website, email	mental health	well-being (happiness, depressive symptoms)	feedback, engagement, monitoring, reminders, goal setting	non-clinical	<1	68	well-being outcomes trend ↑vs. baseline, ↔ vs. control (placebo intervention online)	intervention used by younger people; more support than emails only may be required to improve adherence	Positive psychology interventions yield similar results for people aged 50 and above as for younger people. The dissemination of such interventions via the Internet offers a valuable opportunity for older age groups as well.	factors required to improve adherence to intervention; testing the clinical effectivness of the intervention in clinical samples
Sato		2014	Asia	The effects of exercise intervention using KinectTM on healthy elderly individuals: A quasi-experimental study	yes	primary study	NA	NA	NA	NA	NA	NA	non-RCT	quantitative	The purpose of this study is to examine the effect of a newly developed exergame on health benefits such as muscle strength and body balance of elderly people.	effectiveness	24	NR	71±5	any	67	healthy	overweight	Japan	NR	NR	NR	NR	virtual reality	gaming console	exergaming	mobility	balance, gait, muscle strength	feedback, engagement, monitoring	community	<3	0	↑ muscle strength, gait, ↔ balance vs. baseline	video games can increase motivation to engage in exercise; designs of exergames needs to consider effects but also risks (eg, falls); highest benefits if exercise guided by physiotherapist	Exergame developed in this study was found to be effective in improving muscular strength of lower extremities.	effectivness in participants with low exercise ability and feasibility of training alone to test if videogames could contribute to continuous and frequent engagement in exercise
Strand		2014	North America	Community-based exergaming program increases physical activity and perceived wellness in older adults.	yes	primary study	NA	NA	NA	NA	NA	NA	non-RCT	mixed	This pilot project examined the effects of a 24-wk exergaming and wellness program (8 wk onsite exergaming, 16-wk wellness newsletter intervention) on physical activity participation and subjective health in 46 rural older adults.	effectiveness	46	60	60-80+	any	87	any	NR	USA	NR	NR	NR	NR	virtual reality	gaming console	exergaming	mobility, mental health	PA, wellness	feedback, engagement, social support	community (congregate meal sites and two senior apartment complexes)	2	32	↑ PA, perceived health vs. baseline; liked physical and social components of exergaming	technical issues (time to set up the equipment), finding appropriate location for exergaming; human trainers necessary to support the training, real-world settings necessary but convenience samples may be more motivated to participate in physical exercise	Findings suggest that this pilot exergaming and wellness program is effective in increasing physical activity in sedentary rural older adults, increasing socialization, and increasing subjective physical health among rural older adults.	objective measurement of physical activity; explore participant satisfaction with other gaming consoles, encourage independent use of exergaming
Cadmus-Bertram		2015	North America	Randomized Trial of a Fitbit-Based Physical Activity Intervention for Women	yes	primary study	NA	NA	NA	NA	NA	NA	RCT	quantitative	To evaluate, within a randomized controlled trial, the feasibility and preliminary efficacy of integrating the Fitbit tracker and website into a physical activity intervention for postmenopausal women	effectiveness, feasibility	51	NR	60±7	female	100	any	overweight, postmenopausal	USA	NR	NR	high	internet users	internet	computer, wearable	website, app	mobility	PA	feedback, engagement, monitoring, reminders, recommendations, education, goal setting, motivation	community	4	4	↑ PA in tracker group vs. control; high tracker use on 95% of intervention days; 96% reported liking the website and 100% liked the tracker; high engagement with the tracker (72% viewing tracker data ≥1 time/day), a passive approach to the website (viewing feedback but not changing goals or manually logging behaviors).	no technical issues in people with high digital competence; interactive technologies more useful than traditional pedometers: 96% rated the Fitbit as “somewhat or very” helpful for increasing PA, compared to only 32% of the Pedometer Group who found the basic pedometer “somewhat or very” helpful; low motivation to explore the website beyond its basic functions	The Fitbit was well-accepted in this sample of women and was associated with increased physical activity at 16 weeks. By leveraging direct-to-consumer mHealth technologies that align with behavior change theories, researchers can strengthen physical activity interventions.	long-term benefits
Cook		2015	North America	A Web-Based Health Promotion Program for Older Workers: Randomized Controlled Trial	yes (conflict unclear)	primary study	NA	NA	NA	NA	NA	NA	RCT	quantitative	The purpose of the research was to evaluate the effectiveness of HealthyPast50, a fully automated Web-based health promotion program based on social cognitive theory and aimed specifically at workers 50 years and older.	effectiveness	278	50	50-68	any	32	any	NR	USA	employed	high	high	high	internet	computer	website, email	mobility, nutrition, cognition, other	PA, diet, stress, tobacco	engagement, reminders, recommendations, education, goal setting	work and home	3	13	PA, diet, self-efficacy, exercise planing, aging beliefs ↑ vs. control (waiting list)	outcome changes with small effect sizes; program effective especially for women and especially for planning but not performing exercise; technical support provided; self-reported data; potential ceiling effect (program attracted well-educated and affluent people with good health practices at baseline)	A Web-based health promotion program showed promise for making a significant contribution to the short-term dietary and exercise practices of older working adults. Gender effects suggest that the program effects on exercise are due mainly to improvements among women.	longer-term posttests, objective outcome measurement rather than self-report, effectivness unclear in populations with lower education and affluence
Corbett		2015	Europe	The Effect of an Online Cognitive Training Package in Healthy Older Adults: An Online Randomized Controlled Trial	yes	primary study	NA	NA	NA	NA	NA	NA	RCT	quantitative	A double-blind 6-month online randomized controlled trial in adults older than 50 randomized to General CT, Reasoning CT, or control. The primary outcome was instrumental activities of daily living (IADL) in adults older than 60. Secondary outcomes were reasoning, verbal short-term memory, spatial working memory, verbal learning (VL), and digit vigilance in adults older than 50.	effectiveness	6742	50	59±6	any	62-69	any	NR	UK	NR	NR	high	internet users	internet	computer	website, email	cognition	cognitive functioning (instumental activities of daily living)	cognitive training	community	6	82	reasoning ↑ in all or subgroup at risk for cognitive impairment vs. control or baseline	high attritition if engagement is not encouraged and no support is provided	Online CT confers significant benefit to cognition and function in older adults, with benefit favoring the Reasoning package. Scale of benefit is comparable with in-person training, indicating its potential as a public health intervention.	long-term engagement and implementation; effectivness in care context and in people at risk for cognitive impairment
Gschwind		2015	Australia	ICT-based system to predict and prevent falls (iStoppFalls): results from an international multicenter randomized controlled trial	yes	primary study	NA	NA	NA	NA	NA	NA	RCT	quantitative	The primary aims of the iStoppFalls randomized controlled trial were to assess the feasibility (exercise adherence, acceptability and safety) of the intervention program and its effectiveness on common fall risk factors	effectivness, feasibility	153	65	75±6	any	61	any	overweight, multiple	Germany, Spain, Australia	NR	NR	high	computer users	virtual reality	gaming console	exergaming	mobility, cognition, other	PA, balance, cognitive functioning, quality of life	feedback, engagment, motivation	community	4	11	↑ PA, cognitive functioning, ↔ quality of life in exergaming+educational information vs. control (educational information), high enjoyment, usability	exergaming feasible for independent training at home, but adherence (minutes/week) low	The iStoppFalls exercise program reduced physiological fall risk in the study sample. Additional subgroup analyses revealed that intervention participants with better adherence also improved in postural sway, stepping reaction, and executive function.	factors that could improve adherence to independent exercise and exercise dose that could improve the quality of life
Lee		2015	Asia	The Effects of Nursing Interventions Utilizing Serious Games That Promote Health Activities on the Health Behaviors of Seniors	yes	primary study	NA	NA	NA	NA	NA	NA	non-RCT	quantitative	In this study, we constructed and assessed a nursing intervention incorporating an actual walking exercise game developed for the use of seniors in order to identify the cognitive, social, and physical impact it has on their health behaviors.	effectiveness	15	65	NR	female	100	any	multiple	South Korea	NR	NR	low	NR	virtual reality	gaming console	exergaming	mobility	balance, flexibility, endurance, interntion to exercise	feedback, engagment, social support, motivation	senior center	3	50	↑ health behavior or intention, usefulness, easiness vs. baseline	limited availability of equipment, training possible only at a senior centre, too little training (twice a week) to elicit PA changes	Ongoing research is required regarding the development and impact of distinctive nursing interventions, conducted through various forms of serious health games relatively easy to use, by integrating various motivating factors for engaging in health behaviors and the entertainment value of such games.	application in public spaces and clinical context
Mouton		2015	Europe	Efficacy of a web-based, center-based or combined physical activity intervention among older adults	no	primary study	NA	NA	NA	NA	NA	NA	RCT	quantitative	This study examined the efficacy of three intervention conditions aimed at promoting physical activity (PA) in older adults	effectiveness	206	50	61-70 mean	any	60-68%	any	NR	Belgium	retired	high	high	internet users	internet	computer	website only or mixed (website + centre-based exercises)	mobility	PA	engagement, reminders, recommendations, education, goal setting, social support	community	3	15	↑ PA level and awareness, satisfaction with intervention: mixed vs. control (no intervention), ↑ PA awareness website vs. control	support needed with computer and website accessibility, effectivness depends on social interactions and tailoring of intervention (eg, adjusting PA levels and providing tailored recommendations online)	Center-based intervention was more likely to produce significant improvements of the PA level and the stage of change for PA change whereas web-based intervention was more likely to extend the awareness about PA.	focus on disadvantaged seniors (less wealthy, less digitally competent), adopting a participant-centered approach, exploring the underlying processes of the interventions or validating the intervention effects with objective measurements
Sato		2015	Asia	Improving Walking, Muscle Strength, and Balance in the Elderly with an Exergame Using Kinect: A Randomized Controlled Trial	yes	primary study	NA	NA	NA	NA	NA	NA	RCT	quantitative	conducted a randomized controlled trial of the effects of using this exergame on muscle strength and balance in healthy elderly individuals	effectiveness	54	NR	69±5	any	80	healthy	NR	Japan	NR	NR	NR	NR	virtual reality	gaming console	exergaming	mobility	PA, balance, gait, muscle strength	feedback, engagement, monitoring	community	<3	5	walking parameters ↑ vs. baseline and control (no intervention)	unclear if older people can operate the equipment independently; feedback from the gaming console can further improve outcomes	The Kinect-based exergame developed in this study was found to be effective in improving walking, muscular strength, and balance in elderly people	to investigate the role of feedback from the gaming console on outcomes
Tiedemann		2015	Australia	A novel approach to the issue of physical inactivity in older age	yes	primary study	NA	NA	NA	NA	NA	NA	non-RCT	quantitative	To evaluate uptake and adherence to a physical activity promotion and fall prevention intervention among community-dwelling people aged 60+ years.	feasibility	35	60	68±6	any	66	any	multiple	Australia	NR	NR	NR	internet users	mobile technology	wearable	app	mobility	PA, balance	feedback, engagement, monitoring, goal setting, motivation	community	3	8	↑ PA vs. baseline, regular engagement with wearable (downloading data at least once a week)	high intervention uptake in participants with high digital competence	The excellent intervention compliance and promising physical activity results demonstrate the acceptability and feasibility of this novel intervention.	longer-term effects
Watkins		2015	North America	Older adults' perceptions of using iPads for improving fruit and vegetable intake: an exploratory study.	yes	primary study	NA	NA	NA	NA	NA	NA	non-RCT	qualitative	to explore older adults’ perceptions and use of iPads for improving fruit and vegetable consumption	feasibility	22	60	60-80+	any	64	NR	NR	USA	NR	ethnic minority groups	high	low	mobile technology	iPads	apps	nutrition	diet	engagement, monitoring, recommendations, education, social support	community	no use (intention)	NA	iPad apps could help older people monitor and improve their diet (locate inexpensive food sources, obtain recipe recommendations and communicate the diet in clinical context)	limited knowledge on iPad’s functions; high costs of iPads, practice and instruction necessary to overcome technical problems; iPads more useful than computers (portable, touch screen easier than a mouse)	These findings have important implications for future research on mobile app-based eHealth interventions to improve older adults’ FV intake.	test the ffectivness of the apps in institutional contexts and in participants with tablet experience; develop and test the efficacy of apps that use social support and tailoring to increase fruit and vegetable intake
Wu		2015	Asia	Examining the influencing factors of exercise intention among older adults: A controlled study between exergame and traditional exercise.	yes	primary study	NA	NA	NA	NA	NA	NA	non-RCT	quantitative	To assess the influence of both exercise settings and player interaction patterns on exercise intention in a sample of Asian older adults.	feasibility	113	55	55-64	any	78	any	NR	Singapore	NR	NR	NR	NR	virtual reality	gaming console	exergaming	mobility	PA	feedback, engagement, goal setting, social support	senior centre	1	9	exercise intention, social presence ↓ exergaming vs. control (traditional exercise)	preferences of older adults and customized elements required in development of exergaming for the elderly; social interaction necessary for effectiveness	The findings of this study revealed rich directions for future elderly exercise research, and provided strategies that could be applicable for policy making and game design to promote elderly exercise participation.	different exercise types should be compared to exergaming
Antoine Parker		2016	North America	Effect of Electronic Messaging on Physical Activity Participation among Older Adults	yes	primary study	NA	NA	NA	NA	NA	NA	RCT	quantitative	The purpose of this study was to determine if electronic messaging would increase min of aerobic physical activity (PA) among older adults.	effectiveness	28	50	60±6, 51-74	any	82	any	multiple	USA	NR	high	high	mobile phone users	mobile technology	mobile phone	text messaging	mobility	PA	engagement, reminders, motivation	community (fitness centre)	1	0	↑ PA vs. control (no text message)	PA increased in a real-world setting but with fit and affluent participants; working older adults have less time to participate in health interventions	Electronic messaging delivered via cell phones was effective at increasing min of aerobic PA among older adults.	video components of interventions to prompt PA in older adults, longer-term effects, add-on to clinical therapy
Batsis		2016	North America	Use of a Wearable Activity Device in Rural Older Obese Adults: A Pilot Study	yes	primary study	NA	NA	NA	NA	NA	NA	non-RCT	mixed	Assess the feasibility and acceptability of Fitbit for supporting behavioral change in rural, older adults with obesity.	feasibility	8	NR	73±4, 65-80	any	50	clinical	obesity	USA	NR	NR	NR	smartphone users	mobile technology	wearable	app	mobility	PA	feedback, engagement, monitoring, reminders, goal setting, motivation	community	1	0	↔ PA, ↓ exercise confidence vs. baseline; high satisfaction with device, easy to use, feedback useful	benefit of self-monitoring and participant motivation, but social support important to improve confidence	Use of Fitbit is feasible/acceptable for use among older rural obese adults but may lead to reduced confidence	development and implementation of digital interventions in rural areas
Jenaro Spanish		2016	Europe	Efficacy of text messaging for health care in the elderly	yes	primary study	NA	NA	NA	NA	NA	NA	RCT	mixed	This study aims to: 1) Implement an intervention using a Text Messaging system to motivate an aging population toward healthy living, and 2) determine differential efficacy of text messaging vs. attendance-based intervention, to increase healthy behaviors and reduce health risk factors.	effectiveness	50	65	70±5, 65-82	any	62	any	NR	Spain	NR	NR	high	mobile phone users	mobile technology	mobile phone	text messaging	mobility, nutrition, other	PA, diet, substance use, healthy living	reminders, motivation	community	1	NR	↑ healthy living behaviour and intention SMS vs. baseline, ↔ SMS vs. control (classroom training)	Characteristics of text messages can influence the effectiveness (frequency, style, time of day when the message is sent).	The intervention based on text messaging is a promising and efficient strategy for promoting healthy habits in older people.	objective measures of health; characteristics of messages (frequency, style, time sent).
Li		2016	Asia	Exergames for Older Adults with Subthreshold Depression: Does Higher Playfulness Lead to Better Improvement in Depression?	yes	primary study	NA	NA	NA	NA	NA	NA	RCT	quantitative	To examine whether the playfulness may influence the antidepressant effect of exergames on older adults.	effectiveness	59	55	71±9	any	59	any	NR	Singapore	NR	NR	low	NR	virtual reality	gaming console	exergaming	mental health	depressive symptoms, positive emotions, self-efficacy	exergaming, feedback	community	<2	17	subthreshold despression, positive emotions, self-efficacy ↑ vs. baseline and control (low dose intervention)	high motivation may further enhance the positive effects of exergaming; effectivness can differ depending on exercise form and length	Results gained from the study will assist in the future implementation and development of exergames that aim to improve mental health among older adults.	long-term effectivness, the confouding of effects due to other activities performed during the study duration, comparison among different forms of exergaming (with high vs. low playfulness)
McMahon, Lewis		2016	North America	Older Adults’ Experiences Using a Commercially Available Monitor to Self-Track Their Physical Activity	yes	primary study	NA	NA	NA	NA	NA	NA	non-RCT	qualitative	To assess short and long-term experiences of adults >70 years old using a PAM (Fitbit One) in terms of acceptance, ease-of-use, and usefulness: domains in the technology acceptance model	feasibility	95	70	80±7, 70-96	any	75	any	multiple	USA	NR	NR	high	mobile technology users (smartphone, laptop, wearable)	mobile technology	wearable	app	mobilty	PA	feedback, engagement, monitoring, reminders, goal setting, motivation	community	2	NR	wearable was easy to use, useful, and acceptable at 10 weeks (with social support) and 8 months follow-up (without support), ratings dropped from 10 weeks to 8 months	without social support acceptability and usability of wearables decreases, especially among the oldest (80 or older), goal setting in commercial devices (eg, FitBit) need to be adjusted for older adults (eg, daily goal of 10000 steps may need to be reduced for sedentary adults), importance of social learning of new technology with other people than alone, ownership of a wearable unlikely to elici…	Study results indicate it is feasible for older adults (70-90+ years of age) to use PAMs when self-tracking their physical activity, and provide a basis for developing recommendations to integrate PAMs into promotional efforts.	data visualization in wearables to meet the preferences of older adults, effectiveness of different wearables, engagement with devices, options for sharing device data with others (eg, clinicians, family)
McMahon, Wyman		2016	North America	Combining Motivational and Physical Intervention Components to Promote Fall-Reducing Physical Activity Among Community-Dwelling Older Adults: A Feasibility Study	yes	primary study	NA	NA	NA	NA	NA	NA	RCT	quantitative	To assess the feasibility of a new intervention, Ready~Steady, in terms of demand, acceptability, implementation, and limited efficacy	feasibility	30	74	84±5	any	73	any	NR	USA	NR	NR	low	NR	mobile technology	wearable	app	mobility	PA	feedback, engagement, monitoring, reminders, goal setting, motivation	community	2	7	PA intervention supported by app ↑ PA behavior, balance, intention to exercise vs. control (motivational content without app), high acceptability of PA intervention	PA interventions may be more effective (more motivational) when supported by wearable devices, wearable devices useful at recording PA data	The Ready~Steady intervention was feasible as evidenced by low attrition and good attendance and implementation, as well as positive effects on targeted outcomes and theoretical mechanisms of change	long-term effectivness
Müller		2016	Asia	Text Messaging for Exercise Promotion in Older Adults From an Upper-Middle-Income Country: Randomized Controlled Trial	yes	primary study	NA	NA	NA	NA	NA	NA	RCT	mixed	To examine the short- and long-term effects of SMS text messaging on exercise frequency in older adults	effectiveness	43	55	63±4, 55-70	any	74	any	NR	Malaysia	not employed	NR	high	mobile phone users	mobile technology	mobile phone	text-message	mobility	PA	engagement, reminders, recommendations, goal setting, motivation	community	3	14	PA (exercise frequency) at 12 weeks ↑ and at 24 weeks ↔ vs. control (no text-messages), text messages useful at improving motivation	text messages useful only in those with low motivation to exercise, frequency of text messages important (ignored if too often), tailoring of frequency needed (more motivated need less text messages), human support need but also costly to implement and could reduce outreach in interventions	This study provides evidence that SMS text messaging is effective in promoting exercise in older adults from an upper-middle-income country. Although the effects were not maintained when SMS text messaging ceased, the results are promising and warrant more research on behavioral mobile health interventions in other regions.	application of eHealth interventions in low income countries, objective measures of behavior, factors that could improve long-term effectiveness
Valdes		2016	North America	Regular cognitive self-monitoring in community-dwelling older adults using an internet-based tool	yes	primary study	NA	NA	NA	NA	NA	NA	non-RCT	quantitative	We examined the utility and feasibility of internet-based cognitive self-monitoring using data from the first 12 months of this ongoing study	feasibility	105	55	74±8, 55-91	any	72	any	NR	USA	NR	NR	high	computer abilities, internet users	internet	computer	website	cognition	psychomotor function, attention, working memory, visual learning	monitoring	community	12	11	program feasible at continuous monitoring of cognitive functioning over time	support needs to be provided to resolve technical difficulties with compupter and website use	Internet-based self-monitoring offers a potentially feasible and effective method of continuous cognitive monitoring among older adults	effectiveness of cognitive monitoring in participants with cognitive decline
Van Dyck		2016	Europe	Effectiveness of the self-regulation eHealth intervention ‘MyPlan1.0.’ on physical activity levels of recently retired Belgian adults: a randomized controlled trial	yes	primary study	NA	NA	NA	NA	NA	NA	RCT	quantitative	To test the effectiveness of the self-regulation eHealth intervention ‘MyPlan1.0.’ to increase physical activity (PA) in recently retired Belgian adults	effectiveness	284	58	63±2	any	53	any	overweight	Belgium	not employed	NR	high	NR	internet	computer	website	mobility	PA	feedback, engagement, monitoring, reminders, recommendations, goal-setting, social support, motivation	community	1	14	PA in different domains (walking, gardening) ↑ vs. baseline and vs. control (waiting list)	eHealth intervention feasible in adults with low education, factors that contribute to effectiveness of eHealth interventions: informal intervention, use of individual tailoring, goal-setting and monitoring, targeting daily life activities, being low cost	Results show that our eHealth intervention is effective in recently retired adults. Future studies should include long_x0002_term follow-up to examine whether the effects persist over a longer period	intervention delivery via other devices, eg, smartphones, long-term effects, objective outcome measurement, self-regulation factors that could reduce attrition
Xu		2016	Asia	Improving psychosocial well-being of older adults through exergaming: The moderation effects of intergenerational communication and age cohorts	no	primary study	NA	NA	NA	NA	NA	NA	non-RCT	quantitative	This study examined how exergaming affects older adults’ social anxiousness, sociability, and loneliness, and it further analyzed differences in the exergaming effects across different types of game play and between different aging cohorts	effectiveness	122	NR	75	any	77	any	NR	Singapore	NR	NR	NR	NR	exergaming	gaming console	exergaming	cognition	psychosocial well-being (social anxiousness, sociability, loneliness)	engagement, social support	community senior centers	<1	27	psychosocial wellbeing ↑ vs. baseline in groups playing with others (younger or older people)	effectivness of exergaming highest when games are played with others and not alone	The findings made contributions to aging research and shed light on our understanding about how to foster social interaction among older adults and, thus, promote healthy and active aging.	effectivnesss of playing with peers of different age groups (eg, young >75 vs. old 75+ age groups) or familiarity with peers
Dekker-van Weering		2017	Europe	User Experience, Actual Use, and Effectiveness of an Information Communication Technology-Supported Home Exercise Program for Pre-Frail Older Adults	yes	primary study	NA	NA	NA	NA	NA	NA	RCT	quantitative	The main objective of this study was to investigate the use and user experience of an Information Communication Technology-supported home exercise program when offered for independent use to pre-frail older adults. Our secondary aim was to explore whether the program improved quality of life and health status compared to a control group.	feasibility	37	65	65-77	any	59	any	NR	Netherlands	NR	NR	high	internet users	internet	computer, tablet	website	mobility, other	PA, health status, quality of life	recommendations, education, motivation	community	3	20	high satisfaction and acceptance, ↓ adherence over time, ↔ health status, quality of life	technical issues (too slow internet, lack of program updates); technial support provided, social support and supervision could improve adherence, effectiveness might depend on exercises the participant likes, time of the day, age, and gender	This study provides evidence that a home-based exercise program is easy to use and has potential in improving quality of life and health status of pre-frail older adults who live at home. However, further refinement of the program is required to improve adherence and maximize the benefits and potential of exercising in the home environment.	implementation of digital interventions as a service with human support and not as a stand-alone-program
Lyons		2017	North America	Feasibility and Acceptability of a Wearable Technology Physical Activity Intervention With Telephone Counseling for Mid-Aged and Older Adults: A Randomized Controlled Pilot Trial	yes	primary study	NA	NA	NA	NA	NA	NA	RCT	quantitative	The purpose of our study was to determine the feasibility, acceptability, and effect on physical activity of an intervention combining a wearable physical activity monitor, tablet device, and telephone counseling among adults aged 55-79 years.	effectiveness, feasibility	40	55	62±6, 55-79	any	85	any	overweight	USA	NR	NR	high	NR	mobile technology	tablet, wearable	app	mobility, nutrition	PA, weight	feedback, engagement, monitoring, reminders, recommendations, education, goal setting, social support, motivation	community	3	5	trend ↑ PA, weight loss digital intervention+coaching vs. control (coaching), high acceptability, satisfaction and usability	equipment damage or loss (tablet, wearable); social interactions among participants via app and professional coaching contribute to effectivness of any intervention	The intervention was feasible and acceptable in this population. Effect sizes were similar to the sizes found using other wearable electronic activity monitors, indicating that when combined with telephone counseling, wearable activity monitors are a potentially effective tool for increasing physical activity and decreasing sedentary behavior.	how components of intervention (social app use, coaching) contribute to effectiveness of interventions
Nahm		2017	North America	The Effects of an Online Theory-Based Bone Health Program for Older Adults	yes	primary study	NA	NA	NA	NA	NA	NA	RCT	quantitative	To examine the effects of a theory-based online bone health program (Bone Power program) for a large number of older adults	effectiveness	866	50	63±8	any	37	any	multiple	USA	NR	NR	high	high	internet	computer	website	other	bone health (knowledge, self-efficacy, calcium intake, exercise)	recommendations, education, social support	community	2	19	bone health outcomes ↑ vs. control (no intervention) or baseline	internet can facilitate knowledge dissemination to improve health behavior	This study's findings suggest that online health programs can be effective in improving older adults’ knowledge, beliefs, and health behaviors	replicability in other health conditions, long-term effects, cost-effectivness, objective measures of behavior
Padala		2017	North America	Efficacy of Wii-Fit on Static and Dynamic Balance in Community Dwelling Older Veterans: A Randomized Controlled Pilot Trial	yes	primary study	NA	NA	NA	NA	NA	NA	RCT	quantitative	To establish the efficacy of a Wii-Fit interactive video-game-led physical exercise program to improve balance in older Veterans	effectiveness	30	60	68±7	any	13	any	overweight, multiple diagnoses	USA	NR	NR	high	NR	virtual reality	gaming console	exergaming	mobility	balance	feedback, engagement, monitoring	community (research centre)	2	10	balance ↑ vs. control (cognitive online intervention)	effectiveness of exergaming is counfounded by social contact with research staff and depends on a dose, self-guiding and tailoring improved adherence,	This study establishes that the Wii-Fit exercise program is efficacious in improving balance in community dwelling older Veterans	other measures of balance, controlling for confouding by other activities between training sessions
Alley		2018	Australia	The effectiveness of a web 2.0 physical activity intervention in older adults– a randomised controlled trial	yes	primary study	NA	NA	NA	NA	NA	NA	RCT	quantitative	To determine whether an interaction between intervention (Web 2.0 and Web 1.0) and age group (<55y and ≥55y) exists for website usage and to determine whether an interaction between intervention (Web 2.0, Web 1.0 and logbook) and age group (<55y and ≥55y) exists for intervention effectiveness (changes in physical activity)	effectiveness	205	55	64±5	any	58	any	overweight	Australia	employed	high	high	internet users	internet	NR	website	mobility	PA	monitoring, education, goal setting, social support	community	18	NR	PA ↑ vs. inactive control (logbook), ↓ satisfaction, ↑ time spent on the website in older vs. younger than 55; older: overall ↓ satisfaction, usability, interaction with website over time (0 to 18 months)	internet self-efficacy positively associated with usability and satisfaction with the intervention; acceptability of the intervention depends on how well the internet is integrated in daily lives of older adults	Results partially support the use of Web 2.0 features to improve adults over 55 s’ engagement in and behaviour changes from web-based physical activity interventions.	intervention features needed to improve website usage and optimise PA outcomes in older adults, long-term maintenance
Batsis	MOWI	2018	North America	Usability Evaluation for the Amulet Wearable Device in Rural Older Adults with Obesity	yes	primary study	NA	NA	NA	NA	NA	NA	non-RCT	mixed	We use an open-source mHealth device as a case example for its integration in a newly designed health services intervention.	evaluation	29	NR	73±5	any	55	clinical	obesity	USA	NR	high	high	technology users	mobile technology	wearable	app	mobility, nutorition	PA, weight	feedback, engagement, monitoring, reminders, goal setting, motivation	community (technology to supplement clinical treatment for obese in rural areas)	no use (intention)	NR	Usability can be improved if wearable device is comfortable, can communicate with smartphone or tablet and has large screen. Measurement accuracy and human support are needed for effectivness.	Effectivness and use can be reduced in people with cognitive decline.	Formative evaluations are critically important prior to deploying large-scale interventions.	efficacy of wearables should be tested; desire for integration of this intervention with the medical system
Batsis	MOWI	2019		Technology for Behavioral Change in Rural Older Adults with Obesity.		primary study 2. article	NA	NA	NA	NA	NA	NA		mixed	We evaluated the potential of using technology in a high-risk population.	feasibility													internet	computer	website							digital technology could help tracking health, improve patient knowledge (insight into health), motivating change and assuring accountability	access to digital technology difficult (no internet), complexity, personalization of messages required, privacy concerns	Older rural adults with obesity expressed excitement about the use of mHealth technologies to improve their health, yet barriers to implementation exist.	explore the potential for using technology for health promotion among older adults from low-income groups, underrepresented minorities, and among those with no prior exposure to online or other digital technologies
Batsis	MOWI	2020		Opportunities to Improve a Mobile Obesity Wellness Intervention for Rural Older Adults with Obesity.		primary study 2. article	NA	NA	NA	NA	NA	NA		qualitative	to gain insights into how a potential Mobile Health Obesity Wellness Intervention (MOWI) in rural older adults with obesity, consisting of nutrition and exercise sessions, could be helpful to improve physical function	feasibility																						Digital technology has potential to improve health and create accountability. Technology might overcome geographic barriers to connect people in rural areas and allow to deliver intervention at home to reduce embarrassment about weight	More social connectedness desired. Videoconferencing suitable to deliver interventions for geographically isolated people	The use of technology in older adults with obesity in rural areas has considerable promise. There is potential that this intervention could potentially extend to distant areas in rural America that can surmount accessibility barriers. If success_x0002_ful, this intervention could potentially alter healthcare delivery by enhancing health promotion in a remote, geographically constrained communitie…	diverse older adult populations; effectiveness of the intervention
Botner		2018	North America	Impact of a Virtual Learning Program on Social Isolation for Older Adults.	no	primary study	NA	NA	NA	NA	NA	NA	non-RCT	quantitative	to provide isolated English-speaking older adults in Quebec access to Cummings Centre programming through live webcasting and videos on demand	evaluation	116	50	76, 51-92	any	62	any	NR	Canada	NR	NR	NR	internet users	internet	computer	website	mental health	social isolation	engagement, education, social support	community	28	NR	↑ acceptability (comfortable with session format, instructions clear), social support, ↓ isolation	lack of access to hardware, low computer competency, more social interaction desired	Preliminary results show that the program is simple, provides opportunities for lifelong learning, and has the potential to reduce social isolation. Program challenges and suggestions for therapeutic recreation practice will be discussed.	motivation and engagment factors to participate in the virtual community long-term
Jang		2018	Asia	Impact of a wearable device-based walking programs in rural older adults on physical activity and health outcomes: Cohort study	no	primary study	NA	NA	NA	NA	NA	NA	non-RCT	quantitative	To evaluate whether a wearable device and mobile-based intermittent coaching or self-management could increase physical activity and health outcomes of small groups of older adults in rural areas.	effectiveness	22	65	71±4	any	36	any	NR	South Korea	NR	high	high	smartphone users	mobile technology	smartphone, wearable	app	mobility, diet, other	PA, weight management, life satisfaction	feedback, engagement, monitoring, reminders, social support	home	13	9	PA outcomes, life satisfaction ↑ vs. baseline in prefrail group, better outcomes during coaching vs. self-management phases and in people wearing mobile devices for the longest period	outcomes depend on compliance with wearable device, social support and reminders needed to improve compliance	Our “Smart Walk” program improved physical fitness, anthropometric measurements, and geriatric assessment categories in a small group of older adults in rural areas with limited resources for monitoring. Further validation through various rural public health centers and in a large number of rural older adults is required.	testing the use of wearable devices to improve health in frail people
Kumar		2018	North America	The impact of the virtual cognitive health program on the cognition and mental health of older adults: Pre-Post 12-Month pilot study	yes	primary study	NA	NA	NA	NA	NA	NA	non-RCT	quantitative	To evaluate the impact of a remotely delivered multidomain lifestyle intervention, the virtual cognitive health (VC Health) program, on the cognitive function and mental health of older adults with subjective cognitive decline (SCD).	effectiveness	85	60	64±4, 60-75	any	74	any	overweight, subjective cognitive decline	USA	NR	NR	high	internet users	internet	computer	website	cognition, mental health	multidomain lifestyle (cognitive, PA, diet, mental health, social functioning)	engagement, monitoring, recommendations, education, social support	home	12	4	↑ cognitive functioning and mental health (↓ anxiety, depression) vs. baseline; high engagement, compliance and satisfaction with the program	coaching required for better outcomes	In this study, older adults with SCD who were at risk for dementia experienced statistically significant improvements in their cognitive function, depression, and anxiety levels. These findings serve as initial evidence for the overall feasibility and effectiveness of the VC Health program to improve or maintain cognitive function in older adults who are experiencing SCD.	effectiveness of different components of the intervention, in the long-term and compared to a control group
Robin		2018	Europe	Text Messages Promoting Mental Imagery Increase Self-Reported Physical Activity in Older Adults: A Randomized Controlled Study	no	primary study	NA	NA	NA	NA	NA	NA	RCT	quantitative	To test whether text messages prompting older adults to perform mental imagery would increase Aerobic Physical Activity (APA) duration using a randomized parallel trial design	effectiveness	87	50	63, 51-73	any	54	any	multiple	France	NR	high	high	mobile phone users	mobile technology	mobile phone	text messaging	mobility	PA	engagement, reminders, motivation	community (fitness centre)	1	NR	PA ↑ vs. inactive control (no text message with PA content)	the message content and time (morning) is effective at prompting PA in physically active people; text messages with mental imagery may be an easy-to-use, cost-effective and beneficial method of motivating PA in older adults	Electronic messages was effective at increasing minutes of APA in older adults.	test the effectiveness of text messages in less active older adults
Similä		2018	Europe	Feasibility of mobile mental wellness training for older adults.	yes	primary study	NA	NA	NA	NA	NA	NA	non-RCT	mixed	This study assessed the feasibility of a mobile mental wellness training application for individual use and for group work from the perspectives of older adults and social care professionals.	feasibility	7	NR	73±7, 66‐82	female	100	any	NR	Finland	NR	NR	NR	internet users	mobile technology	smartphone	app	mental health	wellbeing	engagement, monitoring, education	home	<2	43	heterogeneous acceptance of intervention, ↑ usefulness and mindfulness, low usability without digital competency	interface and content not targeted for older adults, technical issues decreased adoption of intervention, poor attitudes to technology associated with lower use of intervention, intervention was possible only after learning to operate the touch screen and activating the intervention, applicable for real life intervention (practical exercises)	This study revealed new information regarding the barriers to the older adults’ full adoption of such mobile technologies. The results indicated that there may be potential in the incorporation of mobile technologies in promotion of mental health of older people at group settings.	using a tablet with larger screen, clinical application (blended care)
Valenzuela		2018	Australia	An Interactive Home-Based Cognitive-Motor Step Training Program to Reduce Fall Risk in Older Adults: Qualitative Descriptive Study of Older Adults Experiences and Requirements.	no	primary study	NA	NA	NA	NA	NA	NA	non-RCT	qualitative	to (1) explore older adults’ experiences using SureStep, an interactive cognitive-motor step training program to reduce fall risk unsupervised at home; (2) explore program features that older adults found encouraged program uptake and adherence; (3) identify usability issues encountered by older adults when using the program; and (4) provide guidance for the design of a future technology-based ex…	feasibility	24	70	81±8, 70-97	any	74	any	overweight, multiple diagnoses	Australia	NR	NR	NR	computer users	virtual reality	step pad	exergaming	mobility	PA	engagement	community, independent-living units at a retirement village	4	NR	older adults are open to using technology-based exercise programs in their home; program uptake and adherence depend on perceived benefits (enhancing motivation), whether the program was stimulating and easy to use	digital interventions must be beneficial at improving health outcomes, stimulating physically and mentally, accessible at home and designed for older adults (program design and usability); difficulty using the system	This study provides important considerations when designing technology-based programs so they are tailored to the needs of older adults, increasing both usability and acceptability of programs and potentially enhancing exercise participation and long-term adherence to fall prevention interventions. Program uptake and adherence seem to be influenced by (1) older adults’ perceived benefits of under…	long-term effects; exercise programs providing a greater variety of games with increasing levels of difficulty; providing on-screen step-by-step instructions
van Middelaar	HATICE	2018		Engaging older people in an internet platform for cardiovascular risk self-management: a qualitative study among Dutch HATICE participants		primary study 2. article	NA	NA	NA	NA	NA	NA		qualitative	To study older peoples’ experiences with an interactive internet platform for cardiovascular self-management, to assess which factors influence initial and sustained engagement. To assess their views on future use within primary care	feasibility																						factors necessary for sustained engagement: human support, automatic and personal reminders and tailoring, clear expectations of the platform, incorporation into daily routine	use depends on perceived computer literacy	Human support is crucial to initial and sustained engagement of older people in using an interactive internet platform for cardiovascular self-management. Regular reminders further facilitate sustained use, and increased tailoring to personal preference is recommended. Embedding the platform in primary healthcare may enhance future adoption.	clinical application of the intervention
Richard	HATICE	2019	Europe	Healthy ageing through internet counselling in the elderly (HATICE): a multinational, randomised controlled trial	yes	primary study	NA	NA	NA	NA	NA	NA	RCT	quantitative	The healthy ageing through internet counselling in the elderly (HATICE) trial aimed to determine whether a coach-supported internet intervention for self-management can reduce cardiovascular risk in community-dwelling older people.	effectiveness	2724	65	69, 67-73	any	48	any	overweight, multiple	Finland, France, Netherlands	NR	NR	high	internet users	internet	computer	website	other	healthy lifestyle (cardiovascular risk factor reduction, PA, diet, smoking, mental health)	engagement, monitoring, education, motivation	community	18	12	↑ or trend improvement in some healthy lifestyle outcomes (reduction in cardiovascular risk factors, PA, diet, les smoking, less anxiety) vs. control (website without human coach)	intervention could be used for broad, low-cost implementation in settings, including low-income and middle-income countries, where internet access is rapidly increasing; confounding of the effects of digital intervention by human coaching; intervention designed with and for older people	Coach-supported self-management of cardiovascular risk factors using an interactive internet intervention is feasible in an older population, and leads to a modest improvement of cardiovascular risk profile. When implemented on a large scale this could potentially reduce the burden of cardiovascular disease.	effectiveness and implementation in clinical settings and low-income settings
Coley	HATICE	2022		Predicting Engagement of Older Adults With a Coach-Supported eHealth Intervention Promoting Lifestyle Change and Associations Between Engagement and Changes in Cardiovascular and Dementia Risk: Secondary Analysis of an 18-Month Multinational Randomized Controlled Trial		primary study 2. article	NA	NA	NA	NA	NA	NA		quantitative	to describe older adults’ engagement with an eHealth intervention, identify factors associated with engagement, and examine associations between engagement and changes in cardiovascular and dementia risk factors (blood pressure, cholesterol, BMI, physical activity, diet, and cardiovascular and dementia risk scores).	feasibility																						higher engagement was associated with significantly greater improvement in biological and behavioral risk factors, with evidence of a dose-response effect (change in the primary outcome ↑ in the high and moderate engagement groups vs control group), any outcome measures ↔ low engagers vs. control group	health inequalities (those with poor digital literacy, cognition, education engaged less)	Greater engagement with an eHealth lifestyle intervention was associated with greater improvement in risk factorsin older adults. However, those with limited computer experience, who tended to have a lower level of education, or who had poorer cognition engaged less. Additional support or forms of intervention delivery for such individuals could help minimize potential health inequalities associa…	designs to reduce health inequalities when implementing health interventions
VanRavenstein		2018	North America	When More Than Exercise Is Needed to Increase Chances of Aging in Place: Qualitative Analysis of a Telehealth Physical Activity Program to Improve Mobility in Low-Income Older Adults.	yes	primary study	NA	NA	NA	NA	NA	NA	non-RCT	qualitative	to increase older adults’ daily physical activity in hopes of decreasing chronic disease morbidity, disability, and falls, and decrease social isolation	effectiveness	21	55	72, 57-85	any	90	any	NR	USA	NR	low	NR	NR	mobile technology	wearable	app	PA	balance, muscle strength	feedback, engagement, monitoring	community (low-income apartment complex)	3	NR	telehealth physical therapy-led intervention to increase physical activity in low-income older adults aging in place was successfully implemented and attended	adherence to exercise, but low use of wearables at 1 year follow-up; recharging the wearable (had to remember to do); video-based exercise instruction acceptable; high preference for exercising in a group setting to reduce social isolation and depression	A telehealth physical therapy-led intervention to increase physical activity in low-income older adults aging in place was successfully implemented and attended; however, it became clear in postintervention qualitative interviews that social isolation and depression were prevalent and mental health needs to be addressed along with physical health to encourage successful aging in place.	focus on mental health needs to encourage socialization and PA
Andrews		2019	Europe	Older adults’ perspectives on using digital technology to maintain good mental health: interactive group study.	yes	primary study	NA	NA	NA	NA	NA	NA	non-RCT	qualitative	To explore older adults’ perspectives on technology to support good mental health	feasibility	15	50	66±9, 52-88	any	80	any	NR	UK	NR	NR	high	internet users	mobile technology	smartphone, tablet	app	mental health	mental health promotion	engagement	community laboratory	no use (intention)	NR	high motivation to use technology for mental health promotion	technology is inferior to humans, but can promote self-reliance among older people who want to reduce the burden of their low mood on others; low readiness to use technology with low mood, lack of technology knowledge (how to use some features of apps); awareness of digital technologies did not motivate their use; apps and websites should use intuitive layouts with easy-to-use function buttons an…	Older adults are motivated to use digital technologies to improve their mental health, but barriers remain that developers need to address for this population to access them	exploring what severity of depression or anxiety causes disengagement with technology and in what populations this is most common, the use of prompts from digital devices to improve engagement, technology guidance
Cabrita		2019	Europe	Older Adults Attitudes Toward Ambulatory Technology to Support Monitoring and Coaching of Healthy Behaviors: Qualitative Study.	yes	primary study	NA	NA	NA	NA	NA	NA	non-RCT	qualitative	to investigate the attitudes of older adults living independently regarding technology to support healthy behaviors, addressing nutrition, physical and cognitive function, and well-being	feasibility	12	NR	69, 65-78	any	58	any	NR	Netherlands	NR	NR	high	NR	mobile technology	mobile phone	app	healthy aging	PA, nutrition, cognitive function, well-being	feedback, monitoring	community	1	8	Attitudes toward using technology in daily life only changed in the physical domain, but noticeably, with all participants perceiving an added value after use	little awareness of health advantages of technology; technology acceptable for PA and weight monitoring, well-being was not perceived as a health domain or it was not clear how technology can be of any support; fears from technology mentioned were attention theft, replacement of human touch, and disuse of existing abilities; short period of use contributed to better attitudes towards technology; …	Technology to support aging in place must target health literacy, allow personalization in the design but also in the use of the technology, and tackle existing fears concerning technology. Further research should investigate the effect of these strategies on the adherence to technology to be used in daily life. We outline a set of recommendations of interest to those involved in developing and i…	strategies to improve the adherence to interventions deployed in the daily life of older adults to support prevention of functional decline
Frei		2019	Europe	A novel approach to increase physical activity in older adults in the community using citizen science: a mixed-methods study.	yes	primary study	NA	NA	NA	NA	NA	NA	non-RCT	mixed	to implement a novel, community-based physical activity (PA) intervention in a Swiss town with active participation of elderly participants and to evaluate its effectiveness, feasibility, acceptability and sustainability.	effectiveness, feasibility	29	60	75±8, 61-91	any	76	any	overweight, multiple	Switzerland	not employed	high	high	NR	mobile technology	smartphone	app	mobility	PA	engagement, monitoring, reminders, goal setting, social support, motivation	community	6	14	Some PA outcomes ↑ vs. Baseline, high acceptability and usabilty, enjoyment	little technical difficulties, social component of intervention important to motivate participation in a group PA	The novel CAPACITY intervention was successfully implemented, transferred to participants and is now selfsustainable for almost 1 year in the community.	transfer to daily life: focus on interventions that motivate elderly people in their communities to walk together, to strengthen their social networks and, consequently, to positively impact their health beyond the study period
Mehra		2019	Europe	Supporting Older Adults in Exercising With a Tablet: A Usability Study	yes	primary study	NA	NA	NA	NA	NA	NA	non-RCT	mixed	In line with the Medical Research Council Framework, which prescribes thorough testing before evaluating the efficacy with a randomized controlled trial, the aim of this study was to assess the usability of a tablet-based app that was designed to support older adults in doing exercises at home.	feasibility	15	55	77±8, 69-99	any	73	any	NR	Netherlands	NR	NR	NR	low non-users of tablets	mobile technology	tablet	app	mobilty	PA	feedback, engagement, monitoring, reminders, recommendations, education, goal setting, social support, motivation	community	<1	NR	high satisfaction; fun and easy to use, no help needed for easy tasks	complex tasks within an app may be difficult to achieve (eg, setting up own exercise schedule); privacy (entering own data) problematic, more instruction needed	The app that was developed to support older adults in doing exercises at home is usable by the target audience. First-time users were able to perform basic tasks in an effective and efficient manner. In general, they were satisfied with the app. Tasks that were associated with behavior execution and evaluation were performed with ease. Complex tasks such as tailoring a personal training schedule …	Learning effects to operate the app, usefulness, and long-term satisfaction with the app
Muellmann	PROMOTE	2019	Europe	Effects of two web-based interventions promoting physical activity among older adults compared to a delayed intervention control group in Northwestern Germany: Results of the PROMOTE community-based intervention trial	yes	primary study	NA	NA	NA	NA	NA	NA	RCT	quantitative	The aim of this study was to examine the effects of two web-based interventions on PA in adults aged 65–75 years living in Northwestern Germany compared to a delayed intervention control group (CG)	effectiveness	589	60	70±3, 62-79	any	56	any	NR	Germany	not employed	high	high	internet users	internet	computer, wearable	website, wearable	mobility	PA	feedback, engagement, monitoring, reminders, recommendations, education, goal setting, social support, motivation	community	<3	31	PA, sedentary time ↔ vs. inactive control (waiting list); PA ↑, sedentary time ↓ in website+tracker vs. Baseline, but not in website alone	unclear if effectiveness depends on digital technologies alone or an add-on effects of group exercise	Participation in the two web-based interventions did not lead to significant increases in moderate-to-vigorous PA or significant decreases in sedentary time compared to the CG.	influence of different modes of delivery and user preferences on participation and effects
Ratz	PROMOTE	2020		Effects of Two Web-Based Interventions and Mediating Mechanisms on Stage of Change Regarding Physical Activity in Older Adults.		primary study 2. article	NA	NA	NA	NA	NA	NA		quantitative	Web-based, theory-driven interventions effectively promote older adults’ physical activity. Social-cognitive mechanisms of their effect on stage of change need to be further researched.	evaluation																						effects of web-based intervention on PA depend on socio-cognitive factors (task self-efficacy, intention, and action planning)	self-efficacy and planning should be adressed for effectiveness	The results indicate significant web-based intervention effects on physical activity stage, partly mediated by changes in task self-efficacy, intention, and action planning.	self-monitoring as a further mode of tailoring interventions, longer follow-up, effects on different types of PA in disadvantaged populations with health impairments
Wichmann	PROMOTE	2020		Requirements for (web-based) physical activity interventions targeting adults above the age of 65 years – qualitative results regarding acceptance and needs of participants and non-participants.		primary study 2. article	NA	NA	NA	NA	NA	NA		qualitative	The aim of this study was to assess the acceptance of a web-based PA program, including individual intervention components as well as relevant contextual factors, and to specify requirements for future interventions	feasibility																						different acceptability and requirements by men vs. women, younger (<70 years) vs. older (≥70 years)- perceived enjoyment and benefits of socializing while exercising together, the time expenditure perceived to be acceptable, previous digital skills, perceptions that ambience and accessibility of exercise facilities in the neighborhood were important.	Digital dairy easily integrated in daily life, but time consuming; technical problems with wearable use and data storage and transfer; website should be more tailored; technical support and training in website use necessary	To motivate older adults to engage in PA and address different needs in terms of life circumstances and quality of life as well as differences in technical affinity, different requirement profiles should be included in the process of intervention development and implementation. Participatory development loops and modular offer formats are recommended for this	identification of tailored requirements of subgroups
Sill	BEWApp	2019	Europe	Apps for the promotion of physical activity—use and attitudes among adults aged 50 years and older: Results of an online survey	yes	primary study	NA	NA	NA	NA	NA	NA	non-RCT	quantitative	To explore (1) the extent and sociodemographic differences in utilization of PA and fitness apps, (2) associations between technology acceptance and competence and PA and fitness app use, (3) associations between PA and fitness app use, PA and subjective health status and (4) attitudes towards the use of behavior change techniques (BCTs) in apps among persons aged 50 years and older	feasibility	27	50	NR	any	30	any	NR	Germany	NR	high	NR	high	mobile technology	smartphone	apps	other	fitness	feedback, monitoring	community	no use	NR	Fitness apps used most frequently for PA, diet and weight management, heart monitoring, relaxation	low interest in apps (even if the app were recommended based on scientific evaluation), worried about data protection, apps too commercial or not serious; 60% use apps regularly; highest interest in apps in physically active people; helpful PA apps features: setting and feedback on behavioral goals, instruction on how to perform behavior	The results of this exploratory study suggest that future smartphone assisted interventions should address a wider spectrum of the general population. Because low levels of technology acceptance appear to be related to little PA and fitness app use among older adults, future interventions should address this issue and spark interest and curiosity for technology use.	factors required to improve the interest and acceptance of technology among older people
Wichmann	BEWApp	2019		Apps for physical activity promotion. Attitudes, acceptance and utilization preferences among adults aged 50 years and above: results of focus group discussions		primary study 2. article	NA	NA	NA	NA	NA	NA		qualitative	The aim of the focus groups conducted with smartphones owners aged 50 years and above was to gain insights into attitudes, acceptance and utilization preferences regarding smartphone applications (apps) for PA promotion	feasibility																						no outcomes measured, attitudes towards fitness apps	Fitness apps should be easy to use with few features and include automated tracking rather than manual data entry; feedback, self-monitoring and social comparisons helpful to reach own PA goals; concerns about data safety; heterogeneous appreciation of different feastures in apps	Physical activity and fitness apps were cautiously appreciated by users and nonusers aged 50 years and above. Both groups prefer easy to use apps with a limited number of features.	evaluation of app effectiveness
Turunen		2019	Europe	Computer-based cognitive training for older adults: Determinants of adherence	yes	primary study	NA	NA	NA	NA	NA	NA	non-RCT	quantitative	Our aim is to investigate older adults ́ adher- ence to a long-term CCT program, and which participant characteristics are associated with adherence to the CCT.	feasibility	631	60	70, 60-77	any	45	any	multiple	Finland	NR	NR	NR	computer users	internet	computer	website	cognition	executive functioning	engagement, monitoring, receommendations, education, motivation	community	24	88	multidomain intervention (in person and computerized) improved or maintained cognitive functioning in at-risk elderly people from the general population	low preference for computerized cognitive training vs. in-person intervention components, only 12% completed all training sessions: previous experience with computers, better memory performance, and positive expectations toward the study predicted starting the program, previous computer use associated with a greater number of training sessions completed	Our study shows that there is a large variation in adherence to a long-lasting CCT among older adults with an increased risk of dementia. The results indicate that encouraging computer use, and taking into account the level of cognitive functioning, may help boost adherence to CCT.	optimal dose of computerized cognitive training or other intervention activities needed for optimal preventive effects
Van Dyck		2019	Europe	Results of MyPlan 2.0 on Physical Activity in Older Belgian Adults: Randomized Controlled Trial	yes	primary study	NA	NA	NA	NA	NA	NA	RCT	quantitative	To investigate the effect of the theory-based eHealth intervention, MyPlan 2.0, focusing on pre and postintentional determinants on both accelerometer-based and self-reported PA levels in older Belgian adults in the short and intermediate term	effectiveness	72	65	71±4	any	49	any	overweight	Belgium	not employed	NR	high	internet users with email address	internet	computer	website	mobility	PA	feedback, engagement, monitoring, reminders, recommendations, education, goal-setting, social support, motivation	community	<2	10	↑ some PA outcomes in daily living vs. control and baseline	increasing light-intensity mobility may be already beneficial especially to perform the activities of daily living (walking, gardening), planned behavior may not always be executed (objective measures of PA are needed), telephone reminders might help to limit dropout, but may not be feasible in larger studies	The findings suggest that theory-based eHealth interventions focusing on pre- and postintentional determinants have the potential for behavior change in older adults. If future studies including larger samples and long-term follow-up can confirm and clarify these findings, researchers and practitioners should be encouraged to use a self-regulation perspective for eHealth intervention development.	long-term effects, other factors that may confound the PA outcomes during the study (eg, buying a new bike)
Zaslavsky		2019	North America	Use of a Wearable Technology and Motivational Interviews to Improve Sleep in Older Adults With Osteoarthritis and Sleep Disturbance: A Pilot Study.	yes	primary study	NA	NA	NA	NA	NA	NA	non-RCT	quantitative	We evaluated the feasibility and preliminary efficacy of a mobile health (mHealth) selfmanagement intervention aimed at improving sleep among older adults with osteoarthritis and disturbed sleep	effectiveness, feasibility	24	65	71±4	any	70	clinical	insomnia, osteoarthritis	USA	NR	high	low	smartphone users	mobile technology	wearable	app	mobility, other	PA, sleep	feedback, engagement, monitoring, reminders, goal-setting, motivation	community	<5	4	↑ sleep, ↔ PA vs. Baseline	high fitbit wear time without reminders, technical support provided	It is feasible to use a technology-enhanced behavioral intervention for older adults with osteoarthritis to improve their sleep experience. This adds to a growing literature that suggests older adults might reap benefits from mHealth interventions	understand the mechanisms of how wearables can improve sleep measures
Carrasco		2020	Europe	Playing with Nintendo Wii Sports: Impact on physical activity, perceived health and cognitive functioning of a group of community-dwelling older adults.	no	primary study	NA	NA	NA	NA	NA	NA	non-RCT	quantitative	To analyze whether participation in a programme using exergames improves the amount of physical activity performance, perceived health and cognitive functioning.	effectiveness	38	65	71-72 mean	any	68	any	NR	Spain	NR	NR	low	NR	virtual reality	gaming console	exergaming	mobility, cognition	PA, cognitive functioning	monitoring, feedback, goal setting	community senior centers	<2	NR	some ↑ cognitive functioning, perceived health, PA ↔ vs. inactive control	intervention performed in goups, social contacts confounding the results	The results suggest the need to further study the role of exergames on the health of older adults as a potential work tool to promote physical, and psychological well-being	future studies should include more ecological assessment instruments and follow-up evaluations; effects of sample characteristics, the programme employed, programme duration and format on effectivness of exergaming
Compernolle		2020	Europe	Engagement, Acceptability, Usability, and Preliminary Efficacy of a Self-Monitoring Mobile Health Intervention to Reduce Sedentary Behavior in Belgian Older Adults: Mixed Methods Study.	yes	primary study	NA	NA	NA	NA	NA	NA	non-RCT	mixed	to evaluate engagement, acceptability, usability, and preliminary efficacy of a self-monitoring–based mHealth intervention developed to reduce older adults’ sedentary behavior.	effectiveness, feasibility	28	60	64±4, 60-76	any	54	any	overweight	Belgium	NR	NR	high	smartphone users	mobile technology	smartphone, wearable	app	mobility	sedentary behavior	feedback, monitoring, goal setting	community	<1	7	PA outcomes ↔ vs. Baseline	smartphone app easy to use, clear design, attaching and wearing the self-monitoring device problematic, frequency of consulting the app highly variable (0- 20 times a day), motivating, surprising, and interesting, became more aware of their sedentary behavior but did not change actual behavior	Although the intervention was well perceived by the majority of older adults, no reductions in sitting time were found. Possible explanations for the lack of reductions might be the short intervention duration or the fact that only bringing the habitual sedentary behavior into conscious awareness might not be sufficient to achieve behavior change.	long-term effectivness and maintenance of effects in the absence of intervention
Jaana		2020	North America	Comparison of Mobile Health Technology Use for Self-Tracking Between Older Adults and the General Adult Population in Canada: Cross-Sectional Survey	no	primary study	NA	NA	NA	NA	NA	NA	non-RCT	quantitative	To compare older adults’ use of mHealth technologies to that of the general adult population in Canada and to investigate the factors that affect their use.	feasibility	682	65	NR	any	41	any	NR	Canada	not employed	high	high	internet users	mHealth	smartphones, wearables	apps for self-tracking	other	well-being	self-tracking	internet	any	NA	Older people (>65) vs. <64: majority of apps downloaded by older people health related; use sustained for a longer time, 63% self-tracked health measures, but the majority did so manually	high satisfaction with mHealth, no difference to general population; intended use depends on ease of use, satisfaction and perceived usefulness; once using smartphones older adults do not differ from younger (eg, use multiple health apps); integration of app data into healthcare system	Leveraging mHealth technologies in partnership with health care providers and sharing of health/well-being data with health care professionals and family members remain very limited. A culture shift in the provision of care to older adults is deemed necessary to keep up with the development of mHealth technologies and the changing demographics and expectations of patients and their caregivers.	better understand the predictors of technology use in the aging world, clinical application; a culture shift in the provision of care to digital platforms, especially in the context of COVID
Mansson	Fall Prevention	2020	Europe	Older adults’ preferences for, adherence to and experiences of two self-management falls prevention home exercise programmes: a comparison between a digital programme and a paper booklet	yes	primary study	NA	NA	NA	NA	NA	NA	non-RCT	quantitative	In this feasibility study the aim was to explore the choice of programme, adherence, and self-reported experiences comparing two exercise programmes – a digital programme and a paper booklet.	feasibility	67	70	77±4	any	72	any	multiple	Sweden	NR	NR	high	computer users	internet	computer, smartphone, tablet	website	mobility	fall prevention	feedback, monitoring, reminder	community	4	28	43% chose digital program over paper booklet program; ↑ PA, satisfaction and support from program, maintenance at 12 months, lower attrition in digital vs. paper program	collecting data on program adherence is complex (unclear how participants interact with the intervention), different ways of self-reporting exercise	Exercise interventions based on either a digital programme or a paper booklet can be used as a self-managed, independent fall prevention programme. There is a similar adherence in both programmes during a 4-month intervention, but the digital programme seems to facilitate long-term maintenance in regular exercise.	to evaluate adherence to new digital fall prevention interventions and consistency in the way adherence is assessed
Pettersson	Fall Prevention	2021		Older Adults Experiences of Behavior Change Support in a Digital Fall Prevention Exercise Program: Qualitative Study Framed by the Self-determination Theory.		primary study 2. article	NA	NA	NA	NA	NA	NA		qualitative	to explore expressions of self-determination among community-dwelling older adults using a self-managed digital fall prevention exercise program comprising behavior change support (the Safe Step program), which was developed in co-creation with intended users.	feasibility																						digital program perceived as a supportive to guide training and tailor the program; supporting autonomy to exercise considering difficulties with perception of exercise in older age; useful guideance via instruction videos	autonomy depended on participants’ competence in exercise and the use of technology; social support needed; group-based exercise requested	In this study, the Safe Step program supported the establishment of new exercise routines, as well as the three basic human psychological needs, with autonomy and competence being expressed as central in this context. Based on the participants’ experiences, a proposed addition to the classification system used as an analytical matrix has been presented	explore the views of participants who discontinued the digital intervention
Mascret		2020	Europe	Acceptance of a Virtual Reality Headset Designed for Fall Prevention in Older Adults: Questionnaire Study	no	primary study	NA	NA	NA	NA	NA	NA	non-RCT	quantitative	to examine the acceptance among older adults before a first use of a virtual reality headset (VRH) used in an intervention program designed to prevent falls	feasibility	271	65	74±6 , 65-84	any	63	any	NR	France	NR	high	high	never used virtual reality headset before	virtual reality	virtual reality headset	virtual reality headset	mobility	fall prevention	engagement, immersion	community	no use (intention)	NA	intention to use predicted by perceived usefulness, enjoyment, ease of use	less self-efficacy (less confidence in own PA) and higher need to stay fit lead to more perceived usefulness	A better understanding of the initial acceptance among older adults of this VRH is the first step to involving older adults in intervention programs designed to prevent falls using this kind of device.	Assess acceptance after use, social influences on acceptability, longitudinal study focusing on acceptance
Papi		2020	Europe	Feasibility and acceptability study on the use of a smartphone application to facilitate balance training in the ageing population	yes (conflict unclear)	primary study	NA	NA	NA	NA	NA	NA	non-RCT	quantitative	To investigate the feasibility and acceptability of using an app-based technology to train balance in the older population.	feasibility	35	55	68±6	any	71	any	NR	UK	NR	NR	NR	smartphone users	mobile technology	smartphone, tablet	app	mobility	balance	feedback, engagement, monitoring, motivation	community	<2	NR	balance trend ↑ vs. Baseline, high acceptability and adherence (sense of achievement, guidance, clear instructions)	lack of variety, not enough progression, need to please the researchers	The high level of adherence and improvements observed in the analysed measures demonstrate the feasibility of using an app to train balance in moderately to highly physically active older participants. This demonstrates that given appropriate tools the older population is positive towards and receptive of digital interventions aimed to improve balance	clinical effectiveness, long-term effects, tailoring toward user´s preferences
Radhakrishnan		2020	North America	Usability Testing of a Sensor-Controlled Digital Game to Engage Older Adults with Heart Failure in Physical Activity and Weight Monitoring.	yes	primary study	NA	NA	NA	NA	NA	NA	non-RCT	mixed	To assess the usability of an SCDG prototype over a week of game-playing among 10 older adults with Heart Failure in their homes.	feasibility	10	55	55-84	any	50	clinical	heart failure, multiple	USA	NR	NR	high	smartphone users	mobile technology	smartphone, wearable	app	mobility, nutrition	PA, weight	feedback, engagement, monitoring, reminders, education, goal-setting, motivation	community	<1	0	Sensor-controlled digital games (SCDHs) that can integrate real-time behavior data from behavior-tracking sensors into mobile game acceptable; game can encourage self-management in real-life; 90% recommend the game, 100% felt motivated	technical issues of navigating though the game, educational information too trivial for high SES participants	To the best of the authors’ knowledge, this usability and feasibility study is the first to report an SCDG designed to improve HF self-management behaviors of older adults in their homes. Future research should consider several issues, such as user profiles, prior game-playing experiences, and network conditions most suitable for connected health interventions for older adults living in the commu…	Tailoring of games (concerning pace and level of knowledge content), identification of home environment and network conditions most suitable for connected health interventions for older adults living in the community
Robin		2020	Europe	Beneficial Influence of Mindfulness Training Promoted by Text Messages on Self-Reported Aerobic Physical Activity in Older Adults: A Randomized Controlled Study	yes	primary study	NA	NA	NA	NA	NA	NA	RCT	quantitative	to evaluate whether daily text prompts to 3 practice mindfulness would have a positive impact on the time that adults 50 years or older 4 spend in aerobic physical activity (APA).	effectiveness	87	50	64, 50-75	any	64	any	NR	France	NR	high	NR	mobile phone users	mobile technology	mobile phone	text-messaging	mobility, mental health	PA, mindfulnes	engagement, reminders, motivation	community	1	2	aerobic PA, motivation to exercise ↑ morning text message vs. control (text message without PA content)	text messages contributed to effectiveness of a mindfulness intervention on improving motivation to exercise but only when sent in the morning	Mindfulness training was effective at increasing APA duration and might complement physical activity programmes	mindfulness effect on intentionality to engage in PA, long-term effects
Shubert		2020	North America	Stand Tall--A Virtual Translation of the Otago Exercise Program.	yes	primary study	NA	NA	NA	NA	NA	NA	non-RCT	quantitative	To (1) describe the “Stand Tall” inter_x0002_vention, a virtual translation of the OEP; (2) describe Stand Tall participant characteristics and fall-related risk at baseline; and (3) identify changes in physical performance measures associated with fall risk from baseline to 8-week follow-up	effectiveness	42	60	75±9	all	48	any	multiple	USA	not employed	NR	high	computer users	virtual reality	Kinect camera, computer	app	mobility	falls prevention	feedback, engagement, monitoring, goal setting, motivation	community	3	17	fall-related parameters ↑ vs. baseline	high engagement, easy to use independently, high level of engagment due to feedback from avatar, personal coaching and technical support, technical problems when logging into the app, challenging program with increasing PA demands enjoyed by the participants	Results support that an avatar-delivered version of the OEP is effective, feasible, viable, and enjoyable for community-dwelling older adults. These types of platforms should be considered as potential mechanisms to increase availability of fall prevention programs.	development and testing of virtual delivery systems that can counteract forgetfulness on how to perform exercise
Batsis BMC Geriatrics		2021	North America	Feasibility and acceptability of a technology-based, rural weight management intervention in older adults with obesity.	yes	primary study	NA	NA	NA	NA	NA	NA	non-RCT	quantitative	We determined the feasibility, acceptability and preliminary outcomes of an integrated technology-based health promotion intervention in rural-living, older adults using remote monitoring and synchronous video-based technology.	effectiveness, feasibility	53	65	73±4	any	82	clinical	obesity	USA	NR	high	high	internet users	mobile technology	wearable	app	mobility, nutrition	PA, weight	feedback, engagement, monitoring, reminders, recommendations, education, goal-setting, social support, motivation	community	6	17	weight ↓, PA ↑ vs. Baseline, high satisfaction with the wearable	internet access and technical skills to synchronize Fitbit device data remotely; effectiveness could improve with video-conferencing component	A technology-based obesity intervention is feasible and acceptable to older adults with obesity and may lead to weight loss and improved physical function.	clinical usability; provide a personalized approach to treatment using data from digital devices, appropriate intensity of intervention to enhance longer-term intervention compliance
Batsis		2021	North America	A Weight Loss Intervention Augmented by a Wearable Device in Rural Older Adults With Obesity: A Feasibility Study.	yes	primary study	NA	NA	NA	NA	NA	NA	non-RCT	quantitative	The ability to integrate technology into health promotion interventions shows a potential to reach this underserved population.	feasibility	28	65	73±5	any	82	clinical	obesity	USA	NR	high	high	internet users	mobile technology	wearable	app	mobility, nutrition	PA, weight	feedback, education, planning, monitoring, engagement, goal-setting	community	3	15	weight ↓, PA ↑ vs. baseline, high satisfaction and usability of a wearable	Fitbit integrated among a multicomponent intervention in older adults, unclear whether the use of technology enhanced the retention or effectiveness outcomes	A multicomponent obesity intervention incorporating a wearable device is feasible and acceptable to older adults with obesity, and potentially holds promise in enhancing health.	further research could help understand mechanisms by which technology can improve distal outcomes of weight loss and physical function, a longer study is needed both in terms of short-term weight loss but also in terms of weight maintenance strategies, comparing interventions with and without technology augmentation
Blair		2021	North America	A Home-Based Mobile Health Intervention to Replace Sedentary Time With Light Physical Activity in Older Cancer Survivors: Randomized Controlled Pilot Trial	yes	primary study	NA	NA	NA	NA	NA	NA	RCT	quantitative	To evaluate the feasibility, acceptability, and preliminary efficacy of a home-based mobile health (mHealth) intervention to interrupt and replace sedentary time with LPA (standing and stepping)	effectiveness, feasibility	54	60	70±5	any	56	clinical	cancer, overweight, multiple	USA	NR	high	high	smartphone users	mobile technology	smartphone, wearable	app	mobility	PA	feedback, engagement, monitoring, reminders, education, goal setting, motivation	community	3	2	PA ↔ vs. Control (waitlist or health coaching); high adherence and engagement but low use of PA aspects of digital technologies; ↑ awareness of sedentary time	coaching and technical support required, feedback (vibration) from the wearable ignored	A home-based mHealth program to disrupt and replace sedentary time with stepping was feasible among and acceptable to older cancer survivors.	evaluate strategies for replacing sedentary time with standing and PA
Cooper		2021	Europe	Prime time of life', a 12-week home-based online multimodal exercise training and health education programme for middle-aged and older adults in laois.	yes	primary study	NA	NA	NA	NA	NA	NA	non-RCT	quantitative	This study aimed to investigate whether 12 weeks of a home-based online multimodal training and health education intervention could improve functional ability and perceptions of physical and mental health in middle-aged and older adults.	effectiveness	61	50	60±7, 50-80	any	71	any	overweight, multiple	Ireland	NR	NR	NR	internet users	internet	computer	website	mobility	PA, balance, fitness, strength, flexibility	feedback, engagement, monitoring, recommendations, education, goal-setting, social support, motivation	community	3	20	PA, perception of own physical and mental health ↑ vs. baseline	difficult to replicate social interactions onsite in an online program, coaching and telephone support provided, social interactions encouraged in zoom	Twelve weeks of online multimodal training and health education can significantly improve cardiovascular fitness, strength, power, balance, flexibility, and perceptions of physical health, mental health, and quality of life in middle-aged and older adults. While there are some limitations to online interventions, the benefits are numerous and equal to those reported for onsite interventions and s…	self-efficacy should be measured in future interventions
Delbaere		2021	Australia	E-health StandingTall balance exercise for fall prevention in older people: results of a two year randomised controlled trial	yes	primary study	NA	NA	NA	NA	NA	NA	RCT	quantitative	To test whether StandingTall, a home based, e-health balance exercise programme delivered through an app, could provide an effective, self-managed fall prevention programme for community dwelling older people.	effectiveness	503	70	77-78 mean	any	65-70	any	overweight, multiple	Australia	NR	high	high	computer users	mobile technology	tablet	app	mobility	PA, fall prevention	engagement, monitoring, reminders, education, motivation	community	24	27	fall outcomes ↔ vs. Control (health education without online program) at 12 months, ↑ at 24 months; high adherence	intention to exercise declined over time despite social support	The StandingTall balance exercise programme did not significantly affect the primary outcomes of this study. However, the programme significantly reduced the rate of falls and injurious falls over two years, with similar but not statistically significant effects at 12 months. E-health exercise programmes could provide promising scalable fall prevention strategies.	economic evaluation
Graham	LARK	2021		Older Adults Engage With Personalized Digital Coaching Programs at Rates That Exceed Those of Younger Adults		primary study 2. article	NA	NA	NA	NA	NA	NA		quantitative	to characterize the engagement of adults 65 years and older with a fully automated digital health platform called Lark Health and compare their engagement to that of adults aged 35–64 years	feasibility																						older adults 65+ ↑ engagement (more coaching conversations, logging more data and higher device logs) especially in the wellness context than younger people (35-64)	declining physical and cognitive functioning that affects operating of digital devices (eg, interpret text, use touch-based interactions, natigate the app menu, take measurements with smart devices, connect devices and transfer data, and maintain battery charge); low trust in technology (privacy risks due to insufficient training); less opportunities to obtain access from healthcare providers tha…	Older adult users of a commercially available, fully digital health platform exhibited greater engagement than younger adults	trust-building factors in technology use; underlying facilitators supporting the engagement of older adult users; social aspects of AI-based technology facilitating social interactions needed in aging; focus on design and testing of digital technologies for health promotion and disease prevention rather than for clinical treatment
Auster-Gussman	LARK	2022	North America	Engagement in Digital Health App-Based Prevention Programs Is Associated With Weight Loss Among Adults Age 65+	yes (conflict unclear)	primary study	NA	NA	NA	NA	NA	NA	non-RCT	quantitative	We examined weight loss outcomes for 538 users aged 65 and older participating in one of two app-based prevention programs called the Diabetes Prevention Program and the Prevention Program, respectively	effectiveness	538	65	67±3	any	61	overweight or obese	NR	USA	NR	high	NR	smartphone user	internet	smartphone	app	nutrition	weight, engagment with the app	engagement, monitoring, reminders, education, motivation	private-insurance holders	3 or longer	NR	↑ weight loss associated with ↑ engagement vs. baseline	effectivness improved by multiple modes of engagement (digital with the app and non-digital behavior-based, eg, measuring own weigh), data from real-world-users needed in digital research (research study participants may not be representative)	Digital health programs powered by AI offer a promising solution for health management among older adults. The results show positive health outcomes using app-based prevention programs, and all three engagement metrics were independently associated with weight loss.	types of engagement (e.g., patterns of engagement over time), ways of operationalizing engagement that better capture unique user behavior patterns or trends, testing fully digital interventions in older populations using non-observational designs
Haeger		2021	Europe	Smartphone-based health promotion in old age : An explorative multi-component approach to improving health in old age	no	primary study	NA	NA	NA	NA	NA	NA	non-RCT	quantitative	The present study used a smartphone-based approach to promote health through activities including physical as well as cognitive components performed in a daily life context.	effectiveness	34	70	75±4	any	44	any	NR	Germany	NR	NR	NR	smartphone users	mobile technology	smartphone	app	mobility, cognition	PA, gait, cognitive functioning, motivation	engagement	community	2	0	no effects of smartphone app vs. control (education program) on health outcomes	app was user-friendly, but should be tailored (eg, intensity of exercise); participants with high motivation and high PA level at baseline, app use feasible for PA	There were no substantial health-related benefits from the activities, probably due to moderate to good health status and activity levels at baseline and too little additional activity intensity during the intervention. Hence, it is recommended that for future research the subjects included should be less active or have health restrictions.	different exercise doses
Ienca		2021	Europe	Digital health interventions for healthy ageing: a qualitative user evaluation and ethical assessment.	yes	primary study	NA	NA	NA	NA	NA	NA	non-RCT	qualitative	to explore the views, needs and perceptions of community-dwelling older adults regarding the use of digital health technologies for healthy ageing	evaluation	19	65	80	any	47	any	NR	Switzerland	NR	NR	NR	computer, smartphone users	mobile technology, robots	smartphone, wearable, robot	app, robot	other	healthy lifestyle	feedback, engagement, monitoring, reminders, education, motivation	community	no use	NR	participants believed digital tools could positively contribute to improving their overall wellbeing; usability depends on user-friendliness, facilitating communication, improving empowerment (prolonging independent living, promoting freedom) and quality of care at times of increased demand for care	safety concerns and ethical issues related to privacy, lack of human contact, risk of infantization by robots	Our study reveals a generally positive attitude towards digital health technologies as participants believed digital tools could positively contribute to improving their overall wellbeing, especially if designed in a patient-centered manner. Safety concerns and ethical issues related to privacy, empowerment and lack of human contact were also addressed by participants as key considerations.	attitudes to digital technologie in samples with less digital competence
Jacobson		2021	North America	A Digital Health Fall Prevention Program for Older Adults: Feasibility Study	yes (conflict unclear)	primary study	NA	NA	NA	NA	NA	NA	non-RCT	quantitative	We conducted a feasibility study to assess the delivery of the Bold Fall Prevention Program remotely and evaluate the program's impact on 2 primary outcomes—annualized fall rate and weekly minutes of physical activity (PA)—over 6 months of follow-up.	effectiveness, feasibility	65	65	73	any	74	any	multiple, risk for falls	USA	NR	high	high	internet users	internet	computer, tablet	website	mobility	fall prevention, strength, mobility, balance, PA	engagement, monitoring, reminders, education, motivation	community	12	69	PA ↑ fall rate ↓ vs. baseline	difficulties in navigating the program (eg, completing surveys using external links), program offers a chance to exercise for people who cannot attend exercise onsite, potential of remote delivery to reduce costs and improve health impact in aging society, lack of social support	The Bold Fall Prevention Program provides a feasible strategy to increase PA and reduce the burden of falls among older adults.	clinical effectiveness
Johnson		2021	North America	The impact of a telehealth intervention on activity profiles in older adults during the COVID-19 pandemic: A pilot study.	yes	primary study	NA	NA	NA	NA	NA	NA	non-RCT	quantitative	Our pilot study sought to examine how a telehealth intervention changed activity profiles in older adults during the COVID-19 pandemic	effectiveness	13	65	71±4	any	80	any	NR	USA	not employed	NR	high	computer users	internet	computer	website	mobility	PA	engagement, monitoring, education, goal-setting, motivation	community	<2	NR	↔ PA, ↑ computer time vs. Baseline	adherence to intervetnion (more computer time), chances to reach isolated populations (COVID-19, remote living)	We recommend that support be provided to older adults transitioning to telehealth, especially as migration to telehealth progresses.	Future research should continue investigating the utility and efficacy of telehealth interventions in older populations, especially for those living with muscle dysfunction and morbidities that can undermine independence such as obesity. Larger sample sizes, stronger experimental designs with follow up and control groups, and additional objective measures should also be considered for this transl…
Lee		2021	Asia	Active wearable device utilization improved physical performance and IGF-1 among community-dwelling middle-aged and older adults: a 12-month prospective cohort study.	yes	primary study	NA	NA	NA	NA	NA	NA	non-RCT	quantitative	This study aimed to explore the clinical benefits of using the wearable device and to examine associated factors, utilization patterns on health status	effectiveness, feasibility	319	50	65±7	any	67	any	NR	Taiwan	NR	NR	high	smartphone users	mobile technology	smartphone, wearable	app	mobility	PA	monitoring, goal setting	community	12	14	↑ PA active users (more than 30 day of use) vs. less active or non-users; 71% used wearables for 3 or more days; wearable use associated with better cognitive functioning; reduction in wearable use over time (baseline to 12 months)	potential difficulties in sustaining benefits from wearables, reminders or motivation programs needed to enhance adherence; using wearable may not change behavior	Active use of wearable devices substantially increased walking speed, which suggested better functional outcomes and survival benefits in the future.	leisure PA may confound the results collected from the wearable device
Liu		2021	North America	A Group-Based Walking Study to Enhance Physical Activity Among Older Adults: The Role of Social Engagement.	yes	primary study	NA	NA	NA	NA	NA	NA	RCT	quantitative	The aim of this study was to explore social engagement and social comparisons as mechanisms to increase physical activity among older adults.	feasibility	60	60	65±5	any	75	any	NR	USA	NR	NR	high	smartphone users	mobile technology	smartphone	app	mobility	PA	engagement, monitoring, reminders	community	1	7	experimental condition ↑ PA, social engagement app+social contacts vs. baseline; ↔ PA in app only (no social component) vs. baseline	younger and educated older adults report the same digital technology use as younger people; simple technologies, auch as smartphone useful for older adults; effectivness depends on social support and if the devices are worn or carried by the participants	The study expands our understanding of the motivational role of social engagement and social comparison in increasing PA among older adults.	“The potential negative effects that might be due to feelings of inadequacy or failure dues to upward social comparisons (Wang et al., 2017) should be considered in future research.” “Further research is needed to understand under what circumstances social comparison in social networks is related to positive or negative outcomes, especially among older adults."
Nebeker		2021	North America	Learning From Older Adults to Promote Independent Physical Activity Using Mobile Health (mHealth).	yes	primary study	NA	NA	NA	NA	NA	NA	non-RCT	quantitative	Within the context of a physical activity intervention, this study gathered participant’s opinions about the use of an mHealth device to learn about acceptance and to identify areas for improvement.	feasibility	41	65	72±4	any	75	any	NR	USA	NR	NR	high	digital techniology users	mobile technology	wearable	app	mobility	PA	feedback, engagement, monitoring, motivation	community	3	NR	heart rate monitoring, ↑ PA vs. Baseline, high usability and satisfaction	privacy concerns if commercial devices used, device accuracy difficult to establish for commercial products, usability, and data access (what data is collected and how can it be used); device was difficult to strap (fine motor skills required), technical difficulties with starting the app, syncing and emailing the data, cognitive involvement to use the device (start and end session); commercial d…	Understanding participant’s perceptions of the challenges and concerns introduced by mHealth is important, as acceptance will influence adoption and adherence to the study protocol. While this study learned from participants at study completion, we recommend that researchers consider what might influence participant acceptance of the technology (access, data management, privacy, risks) and build …	consider participant preferences and perspectives regarding privacy, data confidentiality, desire to provide permission, and sharing study results when designing mHealth interventions
Pinto		2021	North America	A ‘novel’ multi-component approach to promote physical activity among older cancer survivors: a pilot randomized controlled trial	yes	primary study	NA	NA	NA	NA	NA	NA	RCT	quantitative	To explore the feasibility and acceptability of using audiobooks as part of a 12-week multi-component intervention to increase steps/day, light and moderate-to-vigorous intensity PA among older cancer survivors	feasibility	20	65	72±4	any	95	clinical	cancer, overweight	USA	NR	NR	high	smartphone users	mobile technology	smartphone, wearable	app	mobility	PA	feedback, monitoring, goal-setting	community	3	5	PA at high intensity ↑ audiobook+activity tracker vs. control (no audiobook), satisfaction with combining PA and audiobooks; high satisfaction and awareness of PA	high access to technology in this age group (smartphones), combination of audiobooks and PA effective	Piloting the implementation of a sustainable, innovative intervention among older survi_x0002_vors to increase their PA has significance for this group of survivors.	design of interventions to promote PA among cancer survivors, Audiobooks offered through a community resource also allows for sustainability of this component of the intervention
Tam		2021	North America	Feasibility and Adoption of a Focused Digital Wellness Program in Older Adults.	yes	primary study	NA	NA	NA	NA	NA	NA	non-RCT	quantitative	Our study sought to demonstrate user feasibility and satisfaction in a digital wellness program for older adults	feasibility	140	50	60±6, 50-80	any	61	NR	NR	USA	NR	NR	NR	mobile app users	mobile technology	smartphone, tablet	app	mobility, nutrition, other	PA, weight, wellness (sleep, mental health)	engagement, monitoring, recommendations, education, goal-setting, motivation	community	4	35	Retention, engagement, satisfaction high and sustained, weight loss	health recommendations and accountability (e.g., via a behavioral coach) may encourage motivation and accountability; appropriate app layout (large tap area and font) and content of exercises; socioeconomic, primary language, and race/ethnicity that could affect usability	User feasibility and satisfaction was demonstrated in a sample of older participants for this novel digital health wellness program.	“user-centric” approach, leveraging both qualitative data (e.g., focus groups and survey work) and other data to identify key aspects of mobile programs that present challenges, in addition to attractive features that would be of most interest/utility to older users; long term health outcomes
