# Supplementary material for: Digital Technologies for Health Promotion and Disease Prevention in Older People: Scoping Review
Source: J Med Internet Res. 2023 Mar 23;25:e43542. doi: 10.2196/43542 (PMC10131689; doi:10.2196/43542)
Supplement: Multimedia Appendix 4 [file jmir_v25i1e43542_app4.xlsx]

## Sheet: Tabelle1
Number	Author	Year	Critical weaknesses	AMSTAR2 rating based on 2 ITEMS ONLY Item 2 and Item 7	AMSTAR rating based on ALL 16 ITEMS
1	Larsen	2013	2	critically low	critically low
2	Donath	2016	2	critically low	critically low
3	Muellmann	2018	1	unclear	low
4	Song	2018	2	critically low	critically low
5	Yerrakalva	2019	1	unclear	low
6	Pacheco	2020	4	critically low	critically low
7	Stara	2020	3	critically low	critically low
8	Nunez de Arenas-Arroyo	2021	1	unclear	low
